# Supplementary material for: Phylogeny, evolution, and potential ecological relationship of cytochrome CYP52 enzymes in Saccharomycetales yeasts
Source: Sci Rep. 2020 Jun 24;10:10269. doi: 10.1038/s41598-020-67200-5 (PMC7314818; doi:10.1038/s41598-020-67200-5)
Supplement: Supplementary file 1 — Supplemental information. [file 41598_2020_67200_MOESM1_ESM.xlsx]

## Sheet: Results
					1	2	3	4	5	6	7	8
				1. Last ancient CYP52		0.9	1.2	1.2	1.2	1.4	1.3	1.5
				2. anc3-6-CYP52	91.32		1.2	1.2	1.1	1.4	1.3	1.5
				3. anc1-CYP52	45.91	54.16		1.6	1.6	1.6	1.4	1.4
				4. anc2-CYP52	52.61	51.86	55.83		1.2	1.8	1.7	1.4
				5. anc3-CYP52	56.08	57.57	31.55	37.47		1.4	1	1.5
				6. anc4-CYP52	75.93	77.17	44.17	51.86	57.82		1.5	1.7
				7. anc5-CYP52	70.97	72.7	48.88	53.1	49.88	66.5		1.3
				8. anc6-CYP52	57.32	57.82	53.55	59.55	41.19	55.8	73.2
								% of identity
								RMSD
