# Supplementary material for: Phylogeny, evolution, and potential ecological relationship of cytochrome CYP52 enzymes in Saccharomycetales yeasts
Source: Sci Rep. 2020 Jun 24;10:10269. doi: 10.1038/s41598-020-67200-5 (PMC7314818; doi:10.1038/s41598-020-67200-5)
Supplement: Supplementary file 4 — Supplemental information 4. [file 41598_2020_67200_MOESM4_ESM.xlsx]

## Sheet: Pairwise levels
			1	2	3	4	5	6	7	8	9	10	11	12	13	14	15	16	17	18	19	20	21	22	23	24	25	26	27	28	29	30	31	32	33	34	35	36	37	38	39	40	41	42	43	44	45	46	47
		1. Last_ancient CYP52		97	71.5	80.6	81.9	86.1	93.5	88.3	37.8	37.9	36.9	37.2	38.6	37.9	37.5	46.7	45.9	44.1	45.7	45.7	49.2	45.6	37.1	45.1	46.4	40.2	43.8	52.8	55.8	56.7	56	55.4	55.3	56	52.6	57.8	56.8	56.5	56.3	56.1	54.8	55.7	53.6	55.3	52.9	53	52.8
		2. anc3-6-CYP52	97.5		70.2	78.7	83.4	87.3	96.3	90.6	37.6	37.7	36	37.2	38.6	37.1	36.9	46.1	45.3	43.6	46.1	45.8	49	46.4	37.7	44.4	45.8	39.8	44.1	53	56.4	57.2	56.6	55.4	55.9	56.5	53	58.4	57.8	57.4	56.9	55.3	54.8	55.9	53.8	55.1	52.5	53.2	53.2
		3. anc1-CYP52	84.9	83.1		65.5	63.3	66.3	69.2	67.5	45.4	42.8	41.1	41.8	45.6	47.9	48.1	39.8	40	38.6	38.7	38.6	41.9	38.6	31.5	38.9	39.8	34	38.4	42.4	45.2	45	45.3	44.7	45.2	46	43.4	48	46.2	46	46.2	47	46.8	46.9	46.4	46.8	44.7	44.6	45
		4. anc2-CYP52	89.1	86.8	82.4		70.7	73.9	76.9	74.2	36.7	37.1	36.9	36.8	37.6	37.5	36.9	55.6	52.2	46.3	50.3	51.2	55.5	50.4	41	52.1	52.8	43.2	47.3	48.6	51.4	51.9	52.2	51.2	50	51	48	50.7	50.2	48.9	51.1	50.1	48.9	48.5	46.9	48.8	46.9	48.7	48.5
		5. anc3-CYP52	90.8	91.3	80.6	82.6		83.9	81.9	78.9	37.1	37.5	35.8	34.4	37.4	36.5	36.3	44.7	45.5	42.3	46.4	44.3	48.7	44	38.6	43.7	44.6	38.9	42.7	50.8	53.1	53.4	54.1	52.2	51.5	52.9	49.8	54.5	54.7	53.8	53.6	51.5	50.5	53.1	51.9	53	50.2	59.7	58.7
		6. anc4-CYP52	92.8	93.8	80.6	84.9	92.1		84.1	81.9	38	37.3	35.6	36.5	36.8	37.7	37.5	46.3	45.1	41.8	45.7	45.8	47.3	46.2	37	44.4	45.8	39.5	43	53.2	54.1	54.8	55.1	54.1	54.4	55.6	54	55.9	54.8	53.2	52	52.4	50.5	52.9	50.2	52.4	50	53	52.8
		7. anc5-CYP52	95.5	97.8	82.9	86.4	90.1	91.8		92.8	37.1	37.6	36	35.9	37.8	36.7	36.5	44.9	45.9	43.2	45.9	45.6	48.7	46.2	37	43.9	45	39.5	43.9	53.2	55.8	56.3	56.8	56.8	56.5	57.1	53.8	58.4	57.9	59.4	58.1	55.7	55.3	54.8	53.6	54.5	51.9	53	53.2
		8. anc6-CYP52	92.1	94.5	81.4	84.4	87.8	89.1	95.8		38	37.5	34.7	36.2	36	38.7	38.3	46.1	45.7	41.9	44.9	44.3	47.5	44.5	37.4	43.5	44.8	39.5	42.7	55.5	58.6	59.1	59.7	59.3	59.5	60	55.3	62.6	60.7	61.5	59	57.1	57.7	55.6	54.8	56.2	54	50.7	51.7
		9. C. tenuis (CANTEDRAFT120218)	54.2	54.2	58.8	54	53.4	54.2	53.8	54.6		35.3	35.6	34.9	33.4	35.1	34.6	36.6	35	34.3	33.7	35.5	36.1	34.8	30.8	35.1	38.1	32.5	32.2	37.7	38.2	38.8	38.1	40.1	38.5	38	34.5	37.7	37.6	38.4	39.3	37.7	35.4	38	38.5	38.3	37.9	40.4	39.7
		10. C. orthopsilosis (CORT0A06350)	54.6	54.2	59.8	55.2	54.6	54.6	53.8	55	59		51.3	47.5	42.5	47.2	46.8	33.9	35.2	34.5	35.6	34.4	35	33.2	33.6	33	34.3	31.9	34.5	37.1	37.6	37.8	38.1	38.4	38.7	38.8	38.1	37.5	39.1	36.9	38.7	38.5	38.4	37.6	36.7	37.8	36.8	36.3	36.9
		11. C. orthopsilosis (CORT0H01020)	57.4	56.4	59.7	56.8	56.8	56	56.4	55.2	56.8	69.9		51.6	45.1	45.3	44.2	33.6	35.8	33.6	34.2	34.3	35.3	36.2	31.4	34.8	35.3	32.6	34.7	34.6	35.9	37.5	37.3	36.5	37.4	37.3	35.2	36.9	36.3	36.3	37.6	36.2	37.2	36.5	35.5	37	35.6	34.2	34.8
		12. L. elongisporus (LELG05768)	55.2	54.2	58	56.7	53.6	53.8	54	53.6	55.9	67.7	70.6		43.3	48.1	48.5	35.4	33.5	33.4	34.7	34.7	35	33.1	29.3	34.1	35.1	33	33.5	37.2	37.6	37.9	38.7	38.5	37.8	38.7	37	38.1	38.8	37	38.4	35.9	35.7	36	35.7	38.2	35.4	33.9	34.6
		13. C. tropicalis (CTRG04959)	57.6	57.2	63.4	57	56.4	55.2	56.4	55	57.4	63.3	67.2	66.2		50.7	50.5	33.1	35.7	32.7	36	34.8	35.8	35.3	29.6	34.5	35.8	31.6	34.5	35.4	36.7	37.9	37	37.2	37.1	38.5	36.2	38.9	38.2	38.3	35.3	37.4	36.6	37.4	35.8	36.9	35.5	38.1	37.4
		14. C. albicans (XP715804)	57.8	57.2	64.9	57.6	55.8	57.2	56.8	57.2	59.6	68.8	67.4	70	72.8		95.3	33.1	34.9	33.5	35.7	34.9	33.3	34.1	32.2	33.5	34.9	34.1	34	35.7	39	40	38.5	40.1	39.7	40.1	38.4	39.2	41.2	38.4	38.2	38.8	38.4	38.3	38.1	40.2	38.1	35.9	36.7
		15. C. dubliniensis (CD3671370)	58	57.2	65.1	58	55.8	57.4	56.8	57.2	59.4	69	67.4	69.8	72.8	99.2		33.1	34.7	33.5	34.6	34.6	33.3	34.1	31.8	33.2	34.7	34.1	33.3	36.2	38.8	39.6	38.1	39.7	39.3	40	39	38.3	40.2	38	37.6	37.7	37.7	38.3	37.3	40.2	37.3	35.2	36.2
		16. Y. lipolytica (AB010388)	59.5	59.3	56	65.4	57.6	58.9	59.1	59.8	58.5	56.6	57.6	60.3	56.4	57.7	57.6		60.8	42.6	46.9	48.5	51.7	50.4	38.7	66.5	63.4	42.2	45.4	45.9	48.5	48.8	48.4	48.7	46.6	47.1	45	48.2	46.3	47.2	47	45.3	44.1	44.5	44.2	44.4	43.2	46.5	46.4
		17. Y. lipolytica (AB010389)	59.8	60.4	57.6	63.7	60	59.8	60.6	60.4	57	57.9	60.2	61.6	59.8	60.4	60.6	76.5		40.4	45.1	44.4	47.5	46.4	39.3	55	68.1	40.9	45.9	46.5	46.8	47.3	47.3	46.5	46	47	44.9	47.1	46.2	46.7	45.8	47	47.4	44.3	44	45	43.2	44.9	45
		18. Y. lipolytica (AB010399)	61.4	60.3	57.4	62.4	59.7	59.5	59.7	58.2	56.2	56.4	56.6	59.9	58.5	58.5	58.9	62.3	63.1		48.3	50.9	47.5	50.9	39.9	43.1	40.9	36.9	63.7	41.5	42.2	42.1	42.5	42	42.1	42.4	41	40.8	40.5	42.4	43.3	43.8	42.8	39.4	40.5	39.7	38.6	41.5	40.8
		19. Y. lipolytica (AB010391)	59.2	59.7	55.9	62.6	58.6	57.4	59.5	59.2	57.2	59.3	60.5	61.3	58	58.6	58.6	64.8	64.8	67.6		55.5	55.1	53.1	43.5	45.1	47	39.1	46.9	46.5	48.5	48.1	47.8	47.8	47.4	48.4	44.7	47.5	46.5	45.9	46	46.4	45	44.4	43.6	46	42.6	45.8	45.8
		20. Y. lipolytica (AB010392)	58.4	58.4	55.7	61.6	56.3	57.1	58.2	58	56.1	56.7	60.6	59.3	57.1	59.3	58.9	65	63.1	69.9	72.3		57.3	77.8	40.9	47.8	47.9	38.8	50.8	44.9	46.1	46.8	45.7	45.8	45.8	46.1	42.6	44.9	44.4	45.8	44.7	46.8	44.4	42.8	43.1	43.2	41.5	43.5	43.1
		21. Y. lipolytica (AB010393)	60.1	59.7	56.8	64.1	59.9	58.9	59.3	58.9	56.3	57.6	58.4	60.5	58.6	58.4	58.7	69.4	65.6	67.7	71.5	73.3		57.2	42.3	48.2	49.1	40	46.9	47.4	49.3	49.5	51.1	48	47.3	48.2	45.9	48.2	45.9	48.2	47.9	47.7	45.5	45.8	45.5	48.1	46.4	46.8	46.8
		22. Y. lipolytica (AB010394)	58.7	59.5	55.5	61.2	57	58.7	59.1	57.6	56.3	56.7	61	59.3	59.3	58.2	58.7	65.8	64.4	70.7	69.8	90.4	71.7		39.2	46.9	48.6	39.3	51.8	45.5	44.9	45.7	44.7	45.6	45	45.1	44.1	43.7	44.7	45.4	44.5	45.1	45	42.3	42.5	41.5	40.1	42.1	42.8
		23. Y. lipolytica (AB010395)	50.6	49.7	49.4	52.8	50.4	49.7	49.7	49.4	51.3	54.4	53.2	53.2	50.6	53.7	52.7	57.3	56.9	58.7	60.2	59.2	59.7	58.8		38.3	39.6	32.6	37.3	37.5	40.3	39.7	40.9	40.2	40.8	40.9	38.3	38.8	38	38.9	39.6	38.7	38	38.7	37.9	39.1	37.1	40.6	40.8
		24. Y. lipolytica (AB010397)	57.1	56.1	54.7	61.7	55.4	56.1	56.1	56.1	57.4	55.2	56.5	59.3	56.7	57.8	58	78.5	70.3	62	61.8	62.9	62.9	63.3	56.8		58.5	37.8	42.4	44.5	45.8	46.1	46	45.7	45	46.1	44.2	47.4	44.2	48	44.4	45.3	43.3	44.4	43.9	43.6	43.3	45	44.8
		25. Y. lipolytica (AB010398)	59.3	59.3	56.5	64.3	58.3	58.3	59.3	59.5	58.7	58.5	59.8	59.9	59.1	61	60.4	76.5	79.5	63.9	64.9	64.6	65	65	56.3	71		40.2	43.9	45.1	46.7	47.5	48.3	48.6	47	47.5	43.6	48	45.9	45.6	47.2	47.4	46.6	46	45.3	44.8	44.3	46.2	46.3
		26. Y. lipolytica (XM50166)	55.3	55.7	52.6	58.2	55.1	54.5	56.2	55.1	56.2	53.9	55.1	58.4	56	57	56.2	61.2	62.1	62.2	59.5	59.1	61.2	60.5	55.2	56.9	62.4		36.7	38.7	39.6	40.5	39.8	40.4	39.9	38.8	36.4	38.8	38	38.4	38.9	37.9	37.9	36.9	36.5	37	36	38.9	38.5
		27. Y. lipolytica (AB010396)	59.1	58.7	55.9	61.2	58.3	57.5	59.1	56.9	55	56.9	58.7	58.6	60.6	60	59.6	63.5	65	78.3	65.3	68.9	66	68.8	57.1	58.2	66.7	60.7		40.8	42.3	42.5	42.3	43	40.7	40.9	41.1	41.2	43.2	40.5	43.3	43.3	43	39.3	40.9	39.9	37.9	39.9	40.1
		28. L. elongisporus (LELG04957)	64.2	64.8	56.8	61.7	62.5	63.3	65.7	67.4	59.1	58.1	59.1	60.6	56.4	59.1	59.1	67.4	66.5	61.4	64.4	64.6	66.1	65.9	58.3	66.6	65.3	60	59.8		74.6	73.7	67.8	68.9	71.3	71.9	55.4	56.8	58.6	58.3	57	55.3	55.4	54.2	55.3	57.1	53.5	52.4	54
		29. C. orthopsilosis (CORT0F01930)	66.2	67	59.6	62.8	64.1	65.5	66.4	68.5	59.2	58.1	59.6	63	59.4	60	60.3	69.1	66.6	64.3	65.7	66.7	67.7	66.6	57.8	66.6	65.5	60.2	60.2	90.7		94.1	72.5	71.8	72.2	72.8	55.9	59.8	60.3	59.7	60.3	57.5	55.7	57.2	58	59.8	57.5	52.9	54.5
		30. C. parapsilosis (CPAR2600870)	66.5	67.1	60.8	63.7	64.3	65.4	66.5	68.6	59.7	58.9	60.5	63.3	60.1	59.9	60.3	68.8	67.5	65.2	65.8	66.7	68.1	66.9	57.6	67	66.2	60.8	61.2	90.2	98.7		72.5	71.8	73.5	74.2	56.3	59.8	60.8	60.4	61	57	56.4	57.2	58	59.4	56.9	53.2	54.3
		31. C. tropicalis (CTRG02725)	65.2	65.8	58.3	62.7	64.1	63.7	66.2	68.1	58.9	57.2	61.6	61.8	58.9	60.6	60.6	67.5	67.3	62.9	65.8	63.5	66.3	65.2	57.8	65	66	60.8	61	82.8	85.2	85.6		77.1	77.4	78	54.1	61.7	60.5	59.1	60.5	57.1	55.3	56.9	58.4	59.6	55	55.3	56.1
		32.C. maltosa (D00481)	65.6	65.2	59.5	62.7	62.7	63.1	65.6	67.5	59.7	58.3	59.7	60.5	61.2	61.8	62.1	68.3	67.3	62.9	66	63.7	66	63.9	57.5	63.5	67.5	60.2	60.4	84.1	85.6	85.6	88.5		77.8	78	54.6	58.7	60.9	58.5	63	56.8	53.8	56	55.6	57.6	55.6	55.2	56.2
		33. C. albicans (XM712906)	64.8	65.6	58.4	61.6	62.2	63.1	66	68.3	58.7	57.8	59.9	60.6	58.4	59.3	59.7	66.7	66.2	62.9	65.4	64.2	65.4	63.7	58.7	65.3	67.1	61.2	59.7	85.2	86.7	86.3	89.9	90.1		94.9	54.1	58.9	61.9	61.4	59.6	57	56	55.4	55.3	56.6	53.8	54.6	56
		34. C. dubliniensis (XM002421081)	64.7	65.5	59	61.5	62.4	63.2	65.8	68.3	58.1	58.1	60.3	61.7	58.4	60.9	61.3	66.4	66	63	65.3	64.4	64.7	63.4	59	65.1	66.8	60	59.6	85.4	86.5	86.1	89.6	89.9	98.5		55.5	60	62.5	62	59.3	57.5	56.3	56.2	56.5	57.1	54.7	55.2	57
		35. C. tenuis (CANTEDRAFT115474)	62.8	63.8	57	58.9	61.1	63.2	64.5	65.3	54	57.5	58.9	60.9	58.7	59.4	58.9	63.6	65.1	60.4	62.6	63.5	63.4	61.9	57.5	62.9	62.8	56.6	59.4	72.6	73.4	72.6	71.1	72.1	73.2	73.8		59.7	55	59.3	56.1	54.5	54.8	54	55.1	55.1	53.4	50	50.6
		36. M. guilliermondii (PGUG05855)	67.6	68.6	60.5	62.6	64.5	66.3	68.6	71.1	59.2	60.3	61.8	62	58.6	61.1	60.9	67.9	67.9	64.7	67.2	65.2	66	63.1	56.3	66.2	66.3	61.6	61.8	75	77.4	77	78	77.8	78.1	78	74.5		64.4	64.8	58.6	57.5	58.6	58.8	57.5	57.5	55.8	54.2	55
		37. S. stipitis (XM001383780)	65.5	66.5	59.1	62.8	64.7	64.1	67.1	68.6	59.5	59.9	62.4	62.4	61.4	61.2	61.2	66.9	66.5	62.4	64.9	64.2	64.8	65	56.1	62.6	64.9	57.8	62.6	76.5	77	77.2	77.4	77.1	77.9	78.2	73	78.8		63	63	60.1	59.6	59.7	59.7	58.5	56.5	54	55
		38. D. hansenii (XM457792)	66.2	67.2	61.3	61.8	63.5	64.1	68.5	69.8	61.1	60.1	63.9	64.7	59.9	61.3	61.3	67.6	69.1	64.9	64.9	65.7	67.1	65.4	56.4	66.2	65.6	60.3	62.4	78.6	79.3	79.1	77.1	77.7	78.5	79.1	76.6	80.5	78.4		62.3	58.4	59.6	57.5	58.1	57.5	55.1	52.8	54.8
		39. S. stipitis (XP001383710)	65.6	65.4	60.4	62.1	63.3	62.3	65.8	68	59.6	58.4	61.6	63.7	59	60.6	60.2	65.6	67.5	62	64.5	62.7	63.9	64.8	55.4	63.9	66	58.3	61.9	75.2	77.2	78.1	77.1	78.6	77.6	76.9	72.1	75.5	79.7	78.1		59.2	58.4	58.7	58.9	58.6	58.4	52.8	52.7
		40. S. passalidarum (SPAPADRAFT67265)	64.5	64.1	58.4	60.4	61.4	61.9	64.7	66	61.4	56.9	59.8	59.9	59	60	59.6	64.6	64.8	62.8	62.6	61.8	62.7	62.9	53.9	61.8	63.3	57.4	61	71.8	73.2	73.4	71.5	71.3	71.7	71.5	68.3	73	74.8	73.5	75		75.3	61.6	62.2	61.4	59.5	51.5	51.5
		41. S. passalidarum (SPAPADRAFT153278)	63.3	63.3	58.6	59.8	61	61.4	63.9	65.2	58.8	56.7	60.8	59	57.5	59	58.8	62.9	65.2	62.6	64.9	60.1	62.2	61.8	54.4	61.3	65.2	56.4	61.6	72	72.7	72.8	72.1	71.7	73.2	73.8	70.2	74.8	74.4	73.3	73.8	86.8		58.7	61.4	59.7	58.7	49.8	49.8
		42. C. orthopsilosis (CORT0D03890)	64.9	65.1	60.5	60.7	62.3	63.8	64.2	65.7	59.4	58.4	59.6	61.8	59.8	60.2	60.5	65	65.4	62.3	64	60.8	63.1	60.6	55.6	60.4	63	57.3	61.5	71.2	73.4	73	72.7	71.7	72.1	72.7	71.7	73.4	75.9	73.5	75.1	77.4	75.5		84.3	71.1	67.7	52.9	53.5
		43. C. parapsilosis (CPAR2203780)	63.6	63.8	60.5	59.6	62.1	61.7	63.4	64.6	59.6	58.4	60	61.5	58.4	60.3	60.3	65.4	66.5	62.3	63.8	60.8	63.9	60.5	54.7	61.3	63.6	56.3	60.9	72.9	75.9	75.1	74.2	73.4	72.4	72.5	71.9	73.4	76.1	74.6	75.1	76.4	75.7	94.1		73	68.9	53.1	52.9
		44. L. elongisporus (XP001525578)	64.5	64.1	59.7	61.2	63	63.1	63.3	65.1	58.5	58.2	59.3	62.4	59.9	61.2	61.2	65.4	66.5	62.6	64.5	61.2	63.1	61.4	55.7	62.6	62.8	58.9	61.4	74.1	76.3	76.2	73.6	73.8	73	72.7	71.1	74.9	75	74.6	74.9	74.3	72.9	83.7	85.2		77.8	53.7	54.2
		45. L. elongisporus (XP001525577)	62.7	62.2	58.6	59.7	61.4	61.2	61.4	63.9	57.6	55.5	56.1	61.4	57	58.4	58.7	63.9	65.6	61.4	63.3	61.2	63.9	59.5	54.2	62.4	61.4	57.4	59.1	71.4	75.3	74.9	71.3	73.4	72.1	72.3	69.4	73.2	72.1	73.8	74.3	72.8	72.4	81.2	81.9	86.1		49.5	49.7
		46. C. dubliniensis (XM002421583)	62.3	62.3	57.4	58.6	66.7	62.6	62.5	61.2	61.3	58.2	60.2	61	59.7	59.5	58.9	63.4	64.5	61.3	61.3	61.7	63.2	59.9	58.1	64.2	63.2	59.7	60.8	70.6	70.6	70.8	71.7	70.6	71	71	69.3	70.6	69.1	70.6	68.4	67.5	66.4	68.6	70.6	70.3	68		93.9
		47. C. albicans (XP718669)	62.3	62.3	58.2	58.9	66	62.1	62.8	61.3	61.2	57.8	60	61.7	59.1	60.2	58.9	63.4	63.9	60.2	61.9	61.9	63.4	60.4	58	64.4	63.4	60.4	60.2	71.7	71.6	71	72.1	72.1	72.3	72.5	70.3	70.8	69.5	71.9	68.4	68	65.4	68.6	69.9	70.4	67.7	97
		48. C. tropicalis (CTRG01060)	61.5	62.2	57.2	59.1	65.6	61.9	62.4	61.5	58.9	59.1	60.2	62.2	59.3	60	59.8	63	62.6	60.7	60.2	59.4	62	59.1	59.3	62.2	62.2	58.5	59.6	69.3	70.4	70.4	71.1	70.2	70.9	70.9	68.7	71.1	68	70.9	66.5	65.9	64.4	67.6	67.6	67	66.3	87.8	88.3
		49. C. maltosa (X55881)	61.3	60.8	58.4	58.4	63.9	60.2	61.2	60.4	59.9	58.6	59.3	60.6	58.2	59.5	59.7	62.3	63.6	60.6	60.8	61.7	62.5	59.3	58.7	60.4	63	59.1	59.5	69.7	69.5	70.3	69.9	70.4	70.1	69.9	69.7	70.8	69	69.1	66.9	67.7	65.4	66.7	67.7	68.6	65.6	90.3	90.3
		50. S. passalidarum (XM007374114)	66.7	67.1	62.8	63.4	71.1	67.2	66.3	66.1	62	60.1	64.2	63.9	60.7	61.1	61.1	65	65.2	62.4	66.1	61.6	66.3	63.9	57.3	62.2	64.4	59.5	63	71	71.9	72.1	74.2	72.1	73	72.9	70	72.3	73	73.5	74.4	70.7	69.4	70.1	70.9	71.6	68.4	78.1	78.3
		51. L. elongisporus (XM001527474)	66.4	66.4	60.5	62.2	70.6	66.6	65.1	64.5	59.5	59.9	60.5	63.2	60.5	62.4	62	63.4	64.3	64.1	64.9	62	64.8	62	58	63.7	63.7	59.5	60.9	72	73.1	74	74.4	74.4	72.6	73.1	69.6	73.7	70.6	72.7	70.6	68.9	67.9	70.6	70	72.7	70.2	79	79.7
		52. C. parapsilosis (HE605207)	65.8	66	59.3	62.2	69.1	66.8	65.8	65.3	59.7	58.7	61.4	64.1	60.1	60.8	61	65.6	66.3	62.8	65.1	61.2	64.4	61.6	57.8	64.6	65.6	61.2	60.5	72.7	74.4	74.5	75.3	74.4	74.7	74.2	71.5	74.1	72.9	73.5	72.2	71	70.6	72.6	72.6	72.9	70.9	74.7	75.3
		53. C. parapsilosis (CPAR2800520)	64.9	65.1	58.7	60.8	69.1	65.8	65.1	64.1	59.3	60.1	62.2	63	60.8	59.9	60.5	64.8	66	63.5	63.5	60.5	64.6	60.3	57.5	62.9	65.5	59.7	60.7	70.1	71.5	71.9	72.7	71.1	72.2	72.1	68.7	73.5	72.6	74.6	71	69.5	69.3	72.2	73.2	71.6	69.8	75.1	75.1
		54. C. parapsilosis (CPAR2800510)	66.6	67.2	59.3	62.2	71	68.1	67	66	59.7	58.9	63.9	62.2	60.7	60.1	60.3	65	65.4	62.8	64.9	61.8	64.1	61.6	57.5	62.2	65.5	60.7	61	74.2	75	75.9	76.3	74.2	74.9	74.6	71.1	75.2	72.7	75.6	72.9	70.2	69.9	73.4	74.7	73.9	71.3	76.4	77
		55. C. maltosa (X55881)	66.2	66.2	59.7	61.6	70.7	66.7	66	65	59.5	58.7	62.2	63.5	59.3	60.5	60.3	64.8	65.8	62	64.8	62.5	66	63.1	58.3	63.5	64.1	58.2	60.5	72	74	73.6	77	75.3	75.3	75.1	70.6	72.6	73	73.6	73.4	69	68.8	70.7	70.5	70.2	69.2	79.2	79.2
		56. C. tropicalis (CTRG01061)	66.3	66.7	59	60.7	70.5	67.8	66.5	65.3	59.2	59.2	62.6	62.4	59.8	62.8	62.5	63.5	65	61.9	64.2	63.8	66.3	62.2	56.4	62.9	64.6	60.5	63	72.9	75	74.9	75.9	75.7	75.5	75	71.9	74.7	73.8	74.6	72.6	67.6	68.6	69.9	71.6	71.8	68.8	78.6	79
		57. C. albicans (XM713577)	66.9	67	60.7	61.9	70.9	67.4	66.9	65.5	59.4	59.4	62.1	63.2	60.3	60.9	60.5	65.2	65.4	64.4	66.1	62.5	65.2	62.2	57.8	64.4	63.6	59.4	62.3	72.5	75	75.5	75.7	74.6	74.5	74.4	71.5	75.3	74.1	74.4	72.8	69.2	68.4	69.5	71.3	71.1	69.2	80.9	81.4
		58. C. dubliniensis (XM002421582)	66	66.8	59.8	61.3	70.2	66.6	66.4	64.9	58.4	59.2	61.1	62.8	59.4	60.3	59.8	64.7	65.3	64.1	65.5	63.1	65.7	62.4	58	64.4	62.2	59	61.7	72	75.1	75.1	75.9	74	75.5	74.8	71.9	75.3	73.1	74.2	72.1	69.6	69.3	69.4	71.2	71.3	69.8	81	81.4
		59. C. maltosa (Q15589)	65.5	65.7	57.8	61.7	65.1	67.8	64.2	63.4	61.5	58.6	60.7	61.8	59.5	60.5	59.7	64.8	67.3	62.6	64.7	63.3	63.1	63.5	55.4	63.1	65.7	60.5	62.4	69.1	71.5	71.1	72.3	71.7	70.5	69.6	68.3	71.7	71.5	69.3	69.6	67.8	67.4	69.5	70.7	70.2	69.6	71.6	72.3
		60. C. dubliniensis (XM002422177)	67.2	67.2	61.4	64.3	67.4	69.7	66.4	66.4	63.5	59.2	60	62.4	60.6	61.6	61.4	65.8	66.3	64.7	63.8	63.8	65.6	63.5	56.1	64.4	65	61.8	63.5	69.9	71.9	71.7	72.8	73.8	72.6	71.5	69.8	72.6	71.7	72.3	72	68.7	68.7	68.6	69.2	69.9	66.9	71.7	71.7
		61. C. albicans (XM705076)	67.6	67.8	61.4	64.3	66.8	70.1	67	66.4	61.7	57.3	60.6	61.3	61	60.6	60.6	65.2	66.5	63.3	65.1	62.7	65.6	63.3	57.3	64	65	62	61.4	70.3	72.1	72.1	73	73.6	73	72.1	69.4	72.3	71.3	71.6	70.9	68.9	68.3	69	69.2	70.4	69.2	71.4	71.7
		62. C. tropicalis (CTRG03120)	65.2	65.4	59	62.9	64.8	68.8	64.5	63.1	60.4	60	63.1	61.8	59.2	61.1	60.5	64.4	63.7	63.5	63.2	62.5	63.7	64.3	55.9	62.6	64.1	60.1	63.2	68.6	72.5	71.3	71.7	72.3	71.7	72.3	69.4	71.1	70.2	70.2	68.5	68.2	66.2	67.8	66.7	68.7	68.4	71	71.4
		63. C. tropicalis (CTRG03115)	64.8	64.8	60	61.3	63.6	66.9	63.8	62.3	61.1	58	62.3	62.2	60.5	60.3	60.3	64.2	64.4	64.5	64.5	63.7	65	64.4	56.8	62.8	63.4	62.4	62.5	69.9	74.2	73.2	72.7	75.3	72.8	73.6	69.2	71.9	70.2	71.2	70.4	68.9	66.7	68.4	68.2	68.1	69	73	73.8
		64. C. maltosa (D12717)	63	63.1	59.1	59.3	63.5	66.2	63.1	62.4	60.8	57.6	60.5	61.6	57.2	59.1	58.3	64.8	64.2	65.3	63.1	63.5	63.3	62	56.8	64	63.1	63.1	59.9	69.1	72.5	72.8	72.8	71.5	70.7	71	70.2	72.9	70.2	73.5	69.3	68.5	66.4	68	68	68.1	67.5	73.6	74.3
		65. C. parapsilosis (CPAR2204220)	66.3	66.3	59.1	61.8	65.4	68.6	65.4	63.9	61.4	57.8	59.7	62.2	59.1	58.6	58.6	65	66.9	64.1	64.8	64	65.8	62.5	56.8	63.3	64.4	58.9	62.2	70.1	72.7	73.4	70.7	73	71.5	71.3	72.5	70.9	69.4	70.5	69.8	68.1	66	70.5	70.3	69	69.6	72.3	72.7
		66. C. parapsilosis (CPAR2204210)	64.8	65.8	59	61	64.6	68.1	64.2	63.1	60.4	57.5	59.6	62.2	59.2	59.6	59.4	64.8	64.4	63	65.4	63.3	65.2	63.9	57.1	62.2	63.1	59.7	60.6	69.5	72.1	72.1	70	71.1	71.1	70.2	71.5	71.3	71.2	71	68.5	67.9	65.6	69	69.3	68.3	66.7	71.6	71.4
		67. L. elongisporus (XM001525331)	63.4	63.2	56.9	59.1	62.8	66	61.6	61.4	60.1	57.9	59.9	60.4	57.1	56	55.6	62.7	64.9	63.2	61	61.4	63.8	61.9	57.1	63.5	62.5	58.4	60.3	68.8	71.5	71.7	70.2	69.5	68.8	68.9	68.9	69.9	67.1	69.5	67.1	65.6	64.9	66.7	66.9	66	65.1	71.2	71.3
		68. S. passalidarum (SPAPADRAFT59378)	65.5	66.1	59.2	60.7	64	69	64.7	63.2	60.9	57	60.5	60.7	60.5	61.1	60.9	64.4	63.3	64.3	64	63.1	64.1	63.9	56.4	62.6	63.8	61	63	69.9	72.3	71.7	71.5	71.1	70.9	70.4	69.1	71.5	70.9	71.9	69.9	68.6	65.7	68.8	68.4	68.7	65.6	72.1	72.3
		69. C. maltosa (D12716)	62	62.8	57.6	59	62.6	65.5	61.4	61.4	58.6	56.4	57	59	57	58.4	58.2	57.4	60.8	59.5	61.3	58.6	57.8	59.7	52.8	57.2	60.6	56	59.5	63.8	64.9	65.2	64.2	64.8	66	65.7	63	64.9	64.9	64.1	64.9	63.5	63.7	64.4	64	64.5	63.5	64.9	64.3
		70. D. hansenii (XM460110)	64.5	65.1	58	58.6	62.3	62.5	66.5	64.5	57.7	55.1	59.1	59.5	57.1	56.4	56.2	63.4	63.6	61.9	62.3	63.4	63.4	62.8	56.6	64.2	62.1	57.1	59.3	71	71.5	72.1	71.3	71.9	74.1	73.6	69.7	74.9	74.3	75.8	71.3	69.1	68	68.9	68.2	69.9	69.7	72.6	73
		71. D. hansenii (XM460111)	66.9	67.8	59.8	61.1	64.8	65.1	69.5	68	59.2	58.1	61.7	61.9	59.6	59	58.7	65.3	65.3	63.6	63	65.7	65	65.6	56.6	63.3	63.6	59.2	61.7	73.9	74.4	74.5	75	74.7	75.9	75.1	71.3	78.1	76.8	78.7	74.5	71.8	71.2	71.2	70.3	72	71.1	73.6	74.2
		72. D. hansenii (XM460112)	72.9	73.3	65.1	66.5	70.2	70.2	75	73.1	58.8	56	60.3	60.5	59.2	60.2	59.6	62.9	63.5	62.6	62.6	63.3	62.7	62	54.7	60.7	62.8	58	62.2	71	71.3	72.2	71.3	72.7	72.2	71.7	68.3	74	73.6	74.8	71.7	70.1	68.9	68.4	67.6	69.9	68.4	69.7	70.1
		73. M. guilliermondii (PGUG01238)	69.6	70.5	60.7	64.2	65.9	67.1	71.5	68.4	58.8	58.4	61.3	62.4	60.5	60.9	60.9	67.9	66.2	66.8	67.2	66.1	68.8	66.2	57.1	63.7	65.1	60.7	65.1	73.3	76.1	75.5	74.6	74.8	75.5	74.8	72.8	78.8	75.1	77.9	74	72.4	72.6	74.1	73.6	73.9	72.4	71.9	71.4
		74. M. guilliermondii (PGUG05670)	69.5	70.3	61.4	63.9	66.6	67.2	71.7	69.1	60.8	59.2	62.1	63	61.7	62.1	61.9	66.5	66.9	66	64.9	64	67.5	64.1	57.6	63.1	65	60.1	64.5	73.1	73.8	73.6	75	74.8	75.3	74.4	72.3	76.3	76.7	77.5	77.5	73.8	72.6	73	72.8	72.9	71.1	73.6	73.8
		75. S. stipitis (XM001383506)	64.6	65.6	59.7	61	63.7	62.5	66.2	64.6	57.6	60.6	64.1	62.8	62.1	60.8	61.8	65.8	65.8	62	63.5	63.3	63.7	62.2	58.3	62.6	65.4	61	61.4	73.5	74	74.9	73	74	74.9	75	70.8	74.8	73	77.3	70.9	70.2	69.2	70	69.2	71.3	69.2	73.6	74
		76. S. stipitis (XM001383636)	66.3	66.9	59	61.7	63.4	63.6	67.4	64.9	58.6	58.8	61.3	62.4	60.2	61.1	61.5	65	64.6	62.6	62.8	61.8	63.9	62.4	56.9	62.4	64.9	59.4	63.6	72.3	71.9	72.8	75.3	73.8	74.5	74.6	71.5	74.9	73.6	76.1	73	69.2	69.7	71.1	71.1	72.2	68.8	74.3	73.4
					% Identity
					% Similarity
[truncated: 29 more columns]
