# Supplementary material for: Phylogeny, evolution, and potential ecological relationship of cytochrome CYP52 enzymes in Saccharomycetales yeasts
Source: Sci Rep. 2020 Jun 24;10:10269. doi: 10.1038/s41598-020-67200-5 (PMC7314818; doi:10.1038/s41598-020-67200-5)
Supplement: Supplementary file 5 — Supplemental information 5. [file 41598_2020_67200_MOESM5_ESM.xlsx]

## Sheet: Hoja1
					Yeast species	Isolation source	Number of substrates assimilated
							Hydrophobic	Carbohydrates
					C. lusitaniae	Clinical isolated	3	11
					M. guilliermondii	Digestive tract of Dentroctonus rhizophagus	6	14
					D. hansenii	Cheese	5	8
					C. albicans	Clinical isolated	5	10
					C. dubliniensis	Clinical isolated	5	6
					C. tropicalis	Soil polluted with hydrocarbons	7	10
					C. parapsilosis	Clinical isolated	3	8
					Y. lipolytica	Soil polluted with hydrocarbons	11	4
