# Supplementary material for: Phylogeny, evolution, and potential ecological relationship of cytochrome CYP52 enzymes in Saccharomycetales yeasts
Source: Sci Rep. 2020 Jun 24;10:10269. doi: 10.1038/s41598-020-67200-5 (PMC7314818; doi:10.1038/s41598-020-67200-5)
Supplement: Supplementary file 6 — Supplemental information 6. [file 41598_2020_67200_MOESM6_ESM.xlsx]

## Sheet: Last ancient CYP52
	Position	JTT		WAG		LG
		Last ancient-CYP52	Probabilities	ac1-CYP52	Last ancient-CYP52	ac1-CYP52	Last ancient-CYP52
	1	G	G	G	G	G	G
	2	F	F	F	F	F	F
	3	F	F	F	F	F	F
	4	G	G	G	G	G	G
	5	F	F	F	F: 0.508	F	F
	6	R	R	R	R	R	R
	7	N	N	N	N	N	N
	8	L	L	L	L	L	L
	9	L	L	L	L	L	L
	10	L	L	L	L	L	L
	11	K	K	K	K	K	K
	12	A	A	A	A	A	A
	13	K	K	K	K	K	K
	14	K	K	K	K	K	K
	15	E	E	E	E	E	E
	16	G	G	G	G	G	G
	17	H	H	F	F	Y	Y
	18	L	L	L	L	L	L
	19	V	V	V	V	V	V
	20	D	D	D	D	D	D
	21	F	F	F	F	F	F
	22	V	V	L	V: 0.465 L: 0.480	L	L
	23	Q	Q	Q	Q	Q	Q
	24	E	E	E	E	E	E
	25	R	R	R	R	R	R
	26	F	F	F	F	F	F
	27	E	E	E	E	N	N
	28	E	E	E	E: 0.808	E	E: E 0.809
	29	T	T	T	T	T	T
	30	F	F	F	F	F	F
	31	K	K	K	K	K	K
	32	A	A	L	V: 0.480 L: 0.465	A	A
	33	R	R	R	R	R	R
	34	V	V	V	V	V	V
	35	G	G	G	G	G	G
	36	T	T	T	T	T	T
	37	Q	Q	Q	Q	Q	Q
	38	V	V	V	V	V	V
	39	I	I	I	I: 0.533	I	I
	40	V	V	V	V	V	V
	41	T	T	T	T	T	T
	42	R	R	R	R	R	R
	43	D	D	D	D	D	D
	44	P	P	P	P	P	P
	45	E	E	E	E	E	E
	46	N	N	N	N	N	N
	47	I	I	I	I	I	I
	48	K	K	K	K	K	K
	49	A	A	A	A	A	A
	50	I	I	I	I	I	I
	51	L	L	L	L	L	L
	52	A	A	A	A	A	A
	53	T	T	T	T	T	T
	54	Q	Q	Q	Q	Q	Q
	55	F	F	F	F	F	F
	56	N	N	N	N	N	N
	57	D	D	D	D	D	D
	58	F	F	F	F	F	F
	59	S	S	S	S	S	S
	60	L	L	L	L	L	L
	61	G	G	G	G	G	G
	62	R	R	R	R	R	R
	63	H	H	H	H	H	H
	64	K	A: 0.444 K: 0.468	K	K	A	A
	65	H	H: 0.964	H	H: 0.896	H	H: 0.976
	66	F	F	F	F	F	F
	67	K	K	K	K	K	K
	68	P	P	P	P	P	P
	69	L	L	L	L	L	L
	70	L	L	L	L	L	L
	71	G	G	G	G	G	G
	72	D	D	D	D	D	D
	73	G	G	G	G	G	G
	74	I	I	I	I	I	I
	75	F	F	F	F	F	F
	76	T	T	T	T	T	T
	77	L	L	L	L	L	L
	78	D	D	D	D	D	D
	79	G	G	G	G	G	G
	80	E	E	E	E	E	E
	81	G	G	G	G	G	G
	82	W	W	W	W	W	W
	83	K	K	K	K	K	K
	84	H	H	H	H	H	H
	85	S	S	S	S	S	S
	86	R	R	R	R	R	R
	87	A	A	A	A	A	A
	88	M	M	M	M	M	M
	89	L	L	L	L	L	L
	90	R	R	R	R	R	R
	91	P	P	P	P	P	P
	92	Q	Q	Q	Q	Q	Q
	93	F	F	F	F	F	F
	94	A	A	A	A	A	A
	95	R	R	R	R	R	R
	96	E	E	E	E	E	E
	97	Q	Q	Q	Q	Q	Q
	98	V	V	V	V	V	V
	99	A	A	A	A	A	A
	100	H	H	H	H	H	H
	101	V	V	V	V	V	V
	102	Q	Q	Q	Q	Q	Q
	103	S	S	S	S	S	S
	104	L	L	L	L	L	L
	105	E	E	E	E	E	E
	106	P	P	P	P	P	P
	107	H	H	H	H	H	H
	108	I	I	I	I	I	I
	109	Q	Q	Q	Q	Q	Q
	110	V	V	N	N	V	V
	111	L	L	L	L	L	L
	112	A	A	A	A	A	A
	113	K	K	K	K	K	K
	114	H	H	H	H	H	H
	115	I	I	I	I	I	I
	116	R	R	R	R	R	R
	117	K	K	K	K	N	N
	118	F	F	F	F	F	F
	119	D	D	D	D	D	D
	120	I	I	I	I	I	I
	121	Q	Q	Q	Q	Q	Q
	122	E	E	E	E	E	E
	123	L	L	L	L	L	L
	124	F	F	F	F	F	F
	125	F	F	F	F	F	F
	126	R	R	R	R	R	R
	127	L	L	L	L	L	L
	128	T	T	T	T	T	T
	129	V	V	V	V	V	V
	130	D	D	D	D	D	D
	131	T	T	T	T	T	S: 0.507 T: 0.509
	132	A	A	A	A	A	A
	133	T	T	T	T	T	T
	134	E	E	E	E	E	E
	135	F	F	F	F	F	F
	136	L	L	L	L	L	L
	137	F	F	F	F	F	F
	138	G	G	G	G	G	G
	139	E	E	E	E	E	E
	140	S	S	S	S	S	S
	141	V	V	V	V	V	V
	142	F	F	F	F	F	F
	143	A	A	A	A	A	A
	144	E	E	E	E	E	E
	145	A	A	A	A	A	A
	146	F	F	F	F	F	F
	147	N	N	N	N	N	N
	148	T	T	T	T	T	T
	149	S	S	S	S	S	S
	150	Q	Q	Q	Q	Q	Q
	151	T	T	T	T	T	T
	152	Y	Y	Y	Y	Y	Y
	153	L	L	L	L	L	L
	154	A	A	A	A	A	A
	155	T	T: 0.967	T	T : 0.980	T	T: T 0.979
	156	R	R	R	R	R	R
	157	A	A	A	A	A	A
	158	M	M	M	M	M	M
	159	L	L	L	L	L	L
	160	Q	Q	Q	Q	Q	Q
	161	K	K	K	K	K	K
	162	L	L	L	L	F	F
	163	Y	Y	Y	Y	Y	Y
	164	F	F	F	F	F	F
	165	L	L	L	L	L	L
	166	V	V	V	V	V	V
	167	N	N	N	N	N	N
	168	P	P	P	P	P	P
	169	K	K	K	K	K	K
	170	E	E	E	E	E	E
	171	F	F	F	F	F	F
	172	R	R	R	R	R	R
	173	E	E	E	E	E	E
	174	S	S	C	C: 0.547	C	C: 0.866
	175	N	N	N	N	N	N
	176	K	K	K	K	K	K
	177	I	I	I	I	I	I
	178	V	V	V	V	V	V
	179	H	H	H	H	H	H
	180	K	K	K	K	K	K
	181	F	F	F	F	F	F
	182	A	A: 0.945	A	A: 0.928	A	A: 0.907
	183	D	D	D	D	D	D
	184	Y	Y	Y	Y	Y	Y
	185	Y	Y	Y	Y	Y	Y
	186	V	V	V	V	V	V
	187	N	N	N	N	N	N
	188	K	K	K	K	K	K
	189	A	A	A	A	A	A
	190	L	L	L	L	L	L
	191	N	N	N	N	N	N
	192	T	T	T	T	T	M: 0.489 -> T 0.493
	193	S	S	S	S	S	S
	194	Q	Q	P	P	P	P
	195	E	E	E	E	E	E
	196	Y	Y	Y	Y	Y	Y
	197	I	I	I	I	I	I
	198	F	F	F	F	F	F
	199	L	L	L	L	L	L
	200	Y	Y	Y	Y	Y	Y
	201	E	E	E	E	E	E
	202	L	L	L	L	L	L
	203	V	V	V	V	V	V
	204	K	K	K	K	K	K
	205	Q	Q	Q	Q	Q	Q
	206	T	T	T	T	T	T
	207	R	R	R	R	R	R
	208	D	D	D	D	D	D
	209	P	P	P	P	P	P
	210	K	K	K	K	K	K
	211	V	V	V	V	V	V
	212	L	L	L	L	L	L
	213	R	R	R	R	R	R
	214	D	D	D	D	D	D
	215	Q	Q	Q	Q	Q	Q
	216	L	L	L	L	L	L
	217	L	L	L	L	L	L
	218	N	N	N	N	N	N
	219	I	I	I	I	I	I
	220	L	L	L	L	L	L
	221	L	L	L	L	L	L
	222	A	A	A	A	A	A
	223	G	G	G	G	G	G
	224	R	R	R	R	R	R
	225	D	D	D	D	D	D
	226	T	T	T	T	T	T
	227	T	T	T	T	T	T
	228	A	A	A	A	A	A
	229	G	G: 0.973	G	G: 0.982	G	G: 0.984
	230	L	L	L	L	L	L
	231	L	L	L	L	L	L
	232	S	S	S	S	S	S
	233	F	F	F	F	F	F
	234	I	I	I	I	V	V
	235	F	F	F	F	F	F
	236	F	F	F	F	F	F
	237	E	E	E	E	E	E
	238	L	L	L	L	L	L
	239	A	A	A	A	A	A
	240	R	R	R	R	R	R
	241	N	N	N	N	N	N
	242	P	P	P	P	P	P
	243	D	D: 0.824	E	D:0.639 E: 0.848	D	D: 0.841
	244	V	V	V	V	V	V
	245	W	W	W	W	W	W
	246	A	A	A	A: 0.928	A	A
	247	K	K	K	K	K	K
	248	L	L	L	L	L	L
	249	K	K	K	K	K	K
	250	E	E	E	E	E	E
	251	E	E	E	E	E	E
	252	I	I	I	I	I	I
	253	Y	Y	Y	Y	Y	Y
	254	E	E	E	E	E	E
	255	N	N	N	N	N	H: 0.422 N: 0.461
	256	F	F	F	F	F	F
	257	I	I	I	I	I	I
	258	T	T	T	T	T	T
	259	F	F	F	F	F	F
	260	E	E	E	E	E	E
	261	S	S	S	S	S	S
	262	L	L	L	L	L	L
	263	K	K	K	K	K	K
	264	K	K	K	K	K	K
	265	C	C	C	C	C	C
	266	E	E	E	E	E	E
	267	Y	Y	Y	Y	Y	Y
	268	L	L	L	L	L	L
	269	K	K	K	K	K	K
	270	W	W	W	W	W	W
	271	V	V	V	V	V	V
	272	I	I	I	I	I	L: 0.506 I: 0.515
	273	N	N	N	N	N	N
	274	E	E	E	E	E	E
	275	T	T	T	T	T	T
	276	L	L	L	L	L	L
	277	R	R	R	R	R	R
	278	M	M	M	M	M	M
	279	Y	Y	Y	Y	Y	Y
	280	P	P	P	P	P	P
	281	S	S	S	S	S	S
	282	V	V	V	V	V	V
	283	P	P	P	P	P	P
	284	Q	Q	Q	Q	M	M
	285	N	N	N	N	N	N
	286	F	F	F	F	F	F
	287	R	R	R	R	R	R
	288	V	V	V	V	V	V
	289	A	A	A	A	A	A
	290	T	T	T	T	T	T
	291	K	K	R	R	K	K
	292	D	D	D	D	D	D
	293	T	T	T	T	T	T
	294	T	T	T	T	T	T
	295	L	L	L	L	L	L
	296	P	P	P	P	P	P
	297	R	R	R	R	R	R
	298	G	G	G	G	G	G
	299	G	G	G	G	G	G
	300	G	G	G	G	G	G
	301	P	P	P	P	P	P
	302	D	D	D	D	D	D
	303	G	G	G	G	G	G
	304	D	D	Q	Q	D	D
	305	S	S	S	S	S	S
	306	P	P	P	P	P	P
	307	I	I	I	I	I	I
	308	F	F	F	F	F	F
	309	V	V	V	V	V	V
	310	P	P	P	P	P	P
	311	K	K	K	K	K	K
	312	G	G	G	G	G	G
	313	Q	Q	Q	Q	Q	Q
	314	T	T	T	T	T	T
	315	V	V	V	V	V	V
	316	A	A	A	A	A	A
	317	Y	Y	Y	Y	Y	Y
	318	S	S	S	S	S	S
	319	V	V	V	V	V	V
	320	Y	Y	Y	Y	Y	Y
	321	A	A	A	A	A	A
	322	T	T	T	T	T	T
	323	H	H	H	H	H	H
	324	R	R	R	R	R	R
	325	N	N	D	D	N	N
	326	E	E	E	E	E	E
	327	K	K: 0.902	K	K: 0.859	K	K: 0.896
	328	Y	Y	Y	Y	Y	Y
	329	Y	Y	Y	Y	Y	Y
	330	G	G	G	G	G	G
	331	K	K	K	K	K	K
	332	D	D	D	D	D	D
	333	A	A	A	A	A	A
	334	E	E	E	E	E	E
	335	E	E	E	E	E	E
	336	F	F	F	F	F	F
	337	R	R	R	R	R	R
	338	P	P	P	P	P	P
	339	E	E	E	E	E	E
	340	R	R	R	R	R	R
	341	W	W	W	W	W	W
	342	E	E	E	E	E	E
	343	T	T	T	T	T	T
	344	K	K	K	K	K	K
	345	L	L	L	L	L	L
	346	A	A	A	A	A	A
	347	Y	Y	Y	Y	Y	Y
	348	L	L	L	L	L	L
	349	P	P	P	P	P	P
	350	F	F	F	F	F	F
	351	N	N	N	N	N	N
	352	G	G	G	G	G	G
	353	G	G	G	G	G	G
	354	P	P	P	P	P	P
	355	R	R	R	R	R	R
	356	I	I	I	I	I	I
	357	C	C	C	C	C	C
	358	L	L	L	L	L	L
	359	G	G	G	G	G	G
	360	Q	Q	Q	Q	Q	Q
	361	Q	Q	Q	Q	Q	Q
	362	F	F	F	F	F	F
	363	A	A	A	A	A	A
	364	L	L	L	L	L	L
	365	T	T	T	T	T	T
	366	E	E	E	E	E	E
	367	A	A	A	A	A	A
	368	S	S	S	S	S	S
	369	Y	Y	Y	Y	Y	Y
	370	V	V	V	V	V	V
	371	I	I	I	I	I	I
	372	V	V	V	V	V	V
	373	R	R	R	R	R	R
	374	L	L	L	L	L	L
	375	V	V	V	I: 0.559 V: 0.765	V	V
	376	Q	Q	Q	Q	Q	Q
	377	M	M	M	M	M	M
	378	F	F	F	F	F	F
	379	P	P	P	P	P	P
	380	N	N	N	N	N	N
	381	L	L	L	L	L	L
	382	E	E	E	E	E	E
	383	S	S	S	S	S	S
	384	D	D	D	D	D	D
	385	D	D	D	D	D	D
	386	E	E: 0.493	E	E	E	E: 0.454
	387	R	R	R	R	R	R
	388	K	K	K	K	K	K
	389	M	M	M	M	M	M
	390	S	S	S	S	S	S
	391	L	L	L	L	L	L
	392	T	T	T	T	T	T
	393	M	M	M	M	M	M
	394	C	C	C	C	C	C
	395	L	L: 0.822	L	L: 0.891	L	L: 0.869
	396	A	A	M	M	M	M
	397	D	D	D	D	D	D
	398	G	G	G	G	G	G
	399	V	V	V	V	V	V
	400	H	H	H	H	H	H
	401	V	V	V	V	V	V
	402	S	S	S	S	S	S
	403	M	M	M	M	M	M

## Sheet: anc3-6-CYP52
		Position	JTT		WAG		LG
			anc3-6-CYP52	Probabilities	anc3-6-CYP52	Probabilities	anc3-6-CYP52	Probabilities
		1	G	G	G	G	G	G
		2	F	F	F	F	F	F
		3	F	F	F	F	F	F
		4	G	G	G	G	G	G
		5	F	F	F	F	F	F
		6	R	R	R	R	R	R
		7	N	N	N	N	N	N
		8	L	L	L	L	L	L
		9	L	L	L	L	L	L
		10	L	L	L	L	L	L
		11	K	K	K	K	K	K
		12	A	A	A	A	A	A
		13	K	K	K	K	K	K
		14	K	K	K	K	K	K
		15	E	E	E	E	E	E
		16	G	G	G	G	G	G
		17	R	R: 0.607	F	F	Y	R: 0.338 Y: 0.589
		18	L	L	L	L	L	L
		19	V	V	V	V	V	V
		20	D	D	D	D	D	D
		21	F	F	F	F	F	F
		22	A	A: 0.592	V	A: 0.371 V: 0.465	A	A: 0.539
		23	Q	Q	Q	Q	Q	Q
		24	E	E	E	E	E	E
		25	R	R	R	R	R	R
		26	F	F	F	F	F	F
		27	E	E	E	E	N	N
		28	E	E	E	E	E	E
		29	T	T	T	T	T	T
		30	F	F	F	F	F	F
		31	S	S: 0.907	K	S: 0.804 K: 0.861	S	S: 0.880
		32	L	L: 0.919	L	L : 0.894	L	L: 0.697
		33	R	R	R	R	R	R
		34	V	V	V	V	V	V
		35	G	G	G	G	G	G
		36	T	T	T	T	T	T
		37	P	P: 0.789	P	P: 0.636	P	P: 0.772
		38	V	V	V	V	V	V
		39	I	I	I	I	I	I
		40	V	V	V	V	V	V
		41	T	T	T	T	T	T
		42	R	R	R	R	R	R
		43	D	D	D	D	D	D
		44	P	P	P	P	P	P
		45	E	E	E	E	E	E
		46	N	N	N	N	N	N
		47	I	I	I	I	I	I
		48	K	K	K	K	K	K
		49	A	A	A	A	A	A
		50	I	I	I	I	I	I
		51	L	L	L	L	L	L
		52	A	A	A	A	A	A
		53	T	T	T	T	T	T
		54	Q	Q	Q	Q	Q	Q
		55	F	F	F	F	F	F
		56	N	N	N	N	N	N
		57	D	D	D	D	D	D
		58	F	F	F	F	F	F
		59	S	S	S	S	S	S
		60	L	L	L	L	L	L
		61	G	G	G	G	G	G
		62	R	R	R	R	R	R
		63	H	H	H	H	H	H
		64	A	A	K	K	A	A
		65	H	H	H	H	H	H
		66	F	F	F	F	F	F
		67	K	K	K	K	K	K
		68	P	P	P	P	P	P
		69	L	L	L	L	L	L
		70	L	L	L	L	L	L
		71	G	G	G	G	G	G
		72	D	D	D	D	D	D
		73	G	G	G	G	G	G
		74	I	I	I	I	I	I
		75	F	F	F	F	F	F
		76	T	T	T	T	T	T
		77	L	L	L	L	L	L
		78	D	D	D	D	D	D
		79	G	G	G	G	G	G
		80	E	E	E	E	E	E
		81	G	G	G	G	G	G
		82	W	W	W	W	W	W
		83	K	K	K	K	K	K
		84	H	H	H	H	H	H
		85	S	S	S	S	S	S
		86	R	R	R	R	R	R
		87	A	A	A	A	A	A
		88	M	M	M	M	M	M
		89	L	L	L	L	L	L
		90	R	R	R	R	R	R
		91	P	P	P	P	P	P
		92	Q	Q	Q	Q	Q	Q
		93	F	F	F	F	F	F
		94	A	A	A	A	A	A
		95	R	R	R	R	R	R
		96	E	E	E	E	E	E
		97	Q	Q	Q	Q	Q	Q
		98	V	V	V	V	V	V
		99	A	A	A	A	A	A
		100	H	H	H	H	H	H
		101	V	V	V	V	V	V
		102	Q	Q	Q	Q	Q	Q
		103	S	S	S	S	S	S
		104	L	L	L	L	L	L
		105	E	E	E	E	E	E
		106	P	P	P	P	P	P
		107	H	H	H	H	H	H
		108	I	I	I	I	I	I
		109	Q	Q	Q	Q	Q	Q
		110	V	V	N	N	V	V
		111	L	L	L	L	L	L
		112	A	A	A	A	A	A
		113	K	K	K	K	K	K
		114	H	H	H	H	H	H
		115	I	I	I	I	I	I
		116	R	R	R	R	R	R
		117	K	K	K	K	K	K: 0.992
		118	F	F	F	F	F	F
		119	D	D	D	D	D	D
		120	I	I	I	I	I	I
		121	Q	Q	Q	Q	Q	Q
		122	E	E	E	E	E	E
		123	L	L	L	L	L	L
		124	F	F	F	F	F	F
		125	F	F	F	F	F	F
		126	R	R	R	R	R	R
		127	L	L	L	L	L	L
		128	T	T	T	T	T	T
		129	V	V	V	V	V	V
		130	D	D	D	D	D	D
		131	S	S: 0.985	S	S: 0.983	S	S
		132	A	A	A	A	A	A
		133	T	T	T	T	T	T
		134	E	E	E	E	E	E
		135	F	F	F	F	F	F
		136	L	L	L	L	L	L
		137	F	F	F	F	F	F
		138	G	G	G	G	G	G
		139	E	E	E	E	E	E
		140	S	S	S	S	S	S
		141	V	V	V	V	V	V
		142	F	F	F	F	F	F
		143	A	A	A	A	A	A
		144	E	E	E	E	E	E
		145	A	A	A	A	A	A
		146	F	F	F	F	F	F
		147	N	N	N	N	N	N
		148	T	T	T	T	T	T
		149	S	S	S	S	S	S
		150	Q	Q	Q	Q	Q	Q
		151	T	T	T	T	T	T
		152	Y	Y	Y	Y	Y	Y
		153	L	L	L	L	L	L
		154	A	A	A	A	A	A
		155	T	T	T	T	T	T
		156	R	R	R	R	R	R
		157	A	A	A	A	A	A
		158	M	M	M	M	M	M
		159	L	L	L	L	L	L
		160	Q	Q	Q	Q	Q	Q
		161	K	K	K	K	K	K
		162	L	L	L	L	F	F
		163	Y	Y	Y	Y	Y	Y
		164	F	F	F	F	F	F
		165	L	L	L	L	L	L
		166	V	V	V	V	V	V
		167	N	N	N	N	N	N
		168	P	S: 0.772 P: 0.941	P	N: 0.669 P: 0.992	P	N: 0.684 P: 0.993
		169	K	K	K	K	K	K
		170	E	E	E	E	E	E
		171	F	F	F	F	F	F
		172	R	R	R	R	R	R
		173	E	E	E	E	E	E
		174	S	S	C	C	C	C
		175	N	N	N	N	N	N
		176	K	K	K	K	K	K
		177	I	I	I	I	I	I
		178	V	V	V	V	V	V
		179	H	H	H	H	H	H
		180	K	K	K	K	K	K
		181	F	F	F	F	F	F
		182	A	A	A	A	A	A
		183	D	D	D	D	D	D
		184	Y	Y	Y	Y	Y	Y
		185	Y	Y	Y	Y	Y	Y
		186	V	V	V	V	V	V
		187	N	N	N	N	N	N
		188	K	K	K	K	K	K
		189	A	A	A	A	A	A
		190	L	L	L	L	L	L
		191	N	N	N	N	N	N
		192	T	T	T	T	M	M
		193	S	S	S	S	S	S
		194	P	P: 0.988	P	P	P	P
		195	E	E	E	E	E	E
		196	Y	Y	Y	Y	Y	Y
		197	I	I	I	I	I	I
		198	F	F	F	F	F	F
		199	L	L	L	L	L	L
		200	Y	Y	Y	Y	Y	Y
		201	E	E	E	E	E	E
		202	L	L	L	L	L	L
		203	V	V	V	V	V	V
		204	K	K	K	K	K	K
		205	Q	Q	Q	Q	Q	Q
		206	T	T	T	T	T	T
		207	R	R	R	R	R	R
		208	D	D	D	D	D	D
		209	P	P	P	P	P	P
		210	K	K	K	K	K	K
		211	V	V	V	V	V	V
		212	L	L	L	L	L	L
		213	R	R	R	R	R	R
		214	D	D	D	D	D	D
		215	Q	Q	Q	Q	Q	Q
		216	L	L	L	L	L	L
		217	L	L	L	L	L	L
		218	N	N	N	N	N	N
		219	I	I	I	I	I	I
		220	L	L	L	L	L	L
		221	L	L	L	L	L	L
		222	A	A	A	A	A	A
		223	G	G	G	G	G	G
		224	R	R	R	R	R	R
		225	D	D	D	D	D	D
		226	T	T	T	T	T	T
		227	T	T	T	T	T	T
		228	A	A	A	A	A	A
		229	G	G	G	G	G	G
		230	L	L	L	L	L	L
		231	L	L	L	L	L	L
		232	S	S	S	S	S	S
		233	F	F	F	F	F	F
		234	T	T: 0.813	T	T: 0.633	V	V
		235	F	F	F	F	F	F
		236	F	F	F	F	F	F
		237	E	E	E	E	E	E
		238	L	L	L	L	L	L
		239	A	A	A	A	A	A
		240	R	R	R	R	R	R
		241	N	N	N	N	N	N
		242	P	P	P	P	P	P
		243	D	D	D	D	D	D
		244	V	V	V	V	V	V
		245	W	W	W	W	W	W
		246	A	A	A	A	A	A
		247	K	K	K	K	K	K
		248	L	L	L	L	L	L
		249	K	K	K	K	K	K
		250	E	E	E	E	E	E
		251	E	E	E	E	E	E
		252	I	I	I	I	I	I
		253	Y	Y	Y	Y	Y	Y
		254	E	E	E	E	E	E
		255	N	N	N	N	H	H
		256	F	F	F	F	F	F
		257	I	I	I	I	I	I
		258	T	T	T	T	T	T
		259	F	F	F	F	F	F
		260	E	E	E	E	E	E
		261	S	S	S	S	S	S
		262	L	L	L	L	L	L
		263	K	K	K	K	K	K
		264	K	K	K	K	K	K
		265	C	C	C	C	C	C
		266	E	E	E	E	E	E
		267	Y	Y	Y	Y	Y	Y
		268	L	L	L	L	L	L
		269	K	K	K	K	K	K
		270	A	A: 0.998	A	A: 0.998	A	A: 0.999
		271	V	V	V	V	V	V
		272	L	L: 0.828	L	L: 0.654	L	L
		273	N	N	N	N	N	N
		274	E	E	E	E	E	E
		275	T	T	T	T	T	T
		276	L	L	L	L	L	L
		277	R	R	R	R	R	R
		278	M	M	M	M	M	M
		279	Y	Y	Y	Y	Y	Y
		280	P	P	P	P	P	P
		281	S	S	S	S	S	S
		282	V	V	V	V	V	V
		283	P	P	P	P	P	P
		284	Q	Q	Q	Q	Q	Q : 0.987
		285	N	N	N	N	N	N
		286	F	F	F	F	F	F
		287	R	R	R	R	R	R
		288	V	V	V	V	V	V
		289	A	A	A	A	A	A
		290	T	T	T	T	T	T
		291	K	K	R	R: 0.513 K: 0.543	K	K
		292	D	D	D	D	D	D
		293	T	T	T	T	T	T
		294	T	T	T	T	T	T
		295	L	L	L	L	L	L
		296	P	P	P	P	P	P
		297	R	R	R	R	R	R
		298	G	G	G	G	G	G
		299	G	G	G	G	G	G
		300	G	G	G	G	G	G
		301	P	P	P	P	P	P
		302	D	D	D	D	D	D
		303	G	G	G	G	G	G
		304	D	T: 0.672 D: 0.748	Q	T: 0.353 Q: 0.438	T	T: 0.567
		305	S	S	S	S	S	S
		306	P	P	P	P	P	P
		307	I	I	I	I	I	I
		308	F	F	F	F	F	F
		309	V	V	V	V	V	V
		310	P	P	P	P	P	P
		311	K	K	K	K	K	K
		312	G	G	G	G	G	G
		313	Q	Q	Q	Q	Q	Q
		314	T	T	T	T	T	T
		315	V	V	V	V	V	V
		316	A	A	A	A	A	A
		317	Y	Y	Y	Y	Y	Y
		318	S	S	S	S	S	S
		319	V	V	V	V	V	V
		320	Y	Y	Y	Y	Y	Y
		321	A	A	A	A	A	A
		322	T	T	T	T	T	T
		323	H	H	H	H	H	H
		324	R	R	R	R	R	R
		325	N	N	D	D	N	N
		326	E	E	E	E	E	E
		327	K	K	K	K	K	K
		328	Y	Y	Y	Y	Y	Y
		329	Y	Y	Y	Y	Y	Y
		330	G	G	G	G	G	G
		331	K	K	K	K	K	K
		332	D	D	D	D	D	D
		333	A	A	A	A	A	A
		334	E	E	E	E	E	E
		335	E	E	E	E	E	E
		336	F	F	F	F	F	F
		337	R	R	R	R	R	R
		338	P	P	P	P	P	P
		339	E	E	E	E	E	E
		340	R	R	R	R	R	R
		341	W	W	W	W	W	W
		342	E	E	E	E	E	E
		343	T	T	T	T	T	T
		344	K	K	K	K	K	K
		345	L	L	L	L	L	L
		346	A	A	A	A	A	A
		347	Y	Y	Y	Y	Y	Y
		348	L	L	L	L	L	L
		349	P	P	P	P	P	P
		350	F	F	F	F	F	F
		351	N	N	N	N	N	N
		352	G	G	G	G	G	G
		353	G	G	G	G	G	G
		354	P	P	P	P	P	P
		355	R	R	R	R	R	R
		356	I	I	I	I	I	I
		357	C	C	C	C	C	C
		358	L	L	L	L	L	L
		359	G	G	G	G	G	G
		360	Q	Q	Q	Q	Q	Q
		361	Q	Q	Q	Q	Q	Q
		362	F	F	F	F	F	F
		363	A	A	A	A	A	A
		364	L	L	L	L	L	L
		365	T	T	T	T	T	T
		366	E	E	E	E	E	E
		367	A	A	A	A	A	A
		368	S	S	S	S	S	S
		369	Y	Y	Y	Y	Y	Y
		370	V	V	V	V	V	V
		371	I	I	I	I	I	I
		372	V	V	V	V	V	V
		373	R	R	R	R	R	R
		374	L	L	L	L	L	L
		375	V	V	I	I	V	V
		376	Q	Q	Q	Q	Q	Q
		377	M	M	M	M	M	M
		378	F	F	F	F	F	F
		379	P	P	P	P	P	P
		380	N	N	N	N	N	N
		381	L	L	L	L	L	L
		382	E	E	E	E	E	E
		383	S	S	S	S	S	S
		384	D	D	D	D	D	D
		385	D	D	D	D	D	D
		386	E	E	E	E	E	E
		387	R	R	R	R	R	R
		388	K	K	K	K	K	K
		389	M	M	M	M	M	M
		390	S	S	S	S	S	S
		391	L	L	L	L	L	L
		392	T	T	T	T	T	T
		393	M	M	M	M	M	M
		394	C	C	C	C	C	C
		395	L	L	L	L	L	L
		396	A	F: 0.306 A: 0.329	Q	Q : Q 0.481	M	M
		397	D	D	D	D	D	D
		398	G	G	G	G	G	G
		399	V	V	V	V	V	V
		400	H	H	H	H	H	H
		401	V	I: 0.651 V: 0.728	V	I: 0.680 V: 0.728	V	I : 0.521 V: 0.723
		402	S	S	S	S	S	S
		403	M	M	M	M	M	M

## Sheet: anc1-CYP52
		Position	JTT		WAG		LG
			anc1-CYP52	Probabilities	anc1-CYP52	Probabilities	anc1-CYP52	Probabilities
		1	G	G	G	G	G	G
		2	F	F	F	F	F	F
		3	F	F	F	F	F	F
		4	G	G	G	G	G	G
		5	I	I	I	I	I	I
		6	S	S	S	S	S	S
		7	S	S	N	N	N	N
		8	L	L	L	L	L	L
		9	L	L: 0.711	L	L: 0.782	L	L: 0.671
		10	L	L	L	L	L	L
		11	K	K	K	K	K	K
		12	A	A	A	A	A	A
		13	I	L: 0.358 I: 0.406	L	L	L	L
		14	K	K	K	K	K	K
		15	E	E	K	E: 0.319 K: 0.455	Q	Q: 0.412
		16	G	G	G	G	G	G
		17	Y	Y	Y	Y	Y	Y
		18	L	L	L	L	L	L
		19	L	L	L	L	L	L
		20	D	D	E	E	E	E: 0.745
		21	D	D	E	E	E	E
		22	I	L: 0.802 I: 0.872	I	L: 0.763 I: 0.871	I	L: 0.649 I: 0.804
		23	Q	Q	Q	Q	Q	Q
		24	R	Q: 0.561 R: 0.633	Q	Q: 0.644	Q	Q: 0.723
		25	Q	Q: 0.760	Q	Q: 0.791	Q	Q: 0.849
		26	F	F	F	F	F	F
		27	N	N	E	E	N	N
		28	K	K: 0.829	K	K: 0.843	K	K: 0.849
		29	T	T	T	T	T	T
		30	F	F	F	F	F	F
		31	K	K	K	K	K	K
		32	A	A: 0.708	A	A: 0.659	A	A: 0.614
		33	T	T	T	T	T	T
		34	V	V	V	V	V	V
		35	G	G	G	G	G	G
		36	K	K	K	K	K	K
		37	N	N	N	N	N	N
		38	V	V	V	V	V	V: 0.647
		39	I	I	I	I	I	I
		40	I	I	I	I	I	I
		41	T	T	T	T	T	T
		42	R	R	A	A	A	A
		43	N	N	N	N	N	N
		44	P	P	P	P	P	P
		45	E	E	E	E	E	E
		46	N	N	N	N	N	N
		47	I	I	I	I	I	I
		48	K	K	K	K	K	K
		49	A	A	A	A	A	A
		50	M	M	M	M:0.404	M	M
		51	I	I	I	I	I	I
		52	A	A	A	A	A	A
		53	S	T : 0.534 S: 0.544	S	T: 0.544 S: 0.622	S	T: 0.613 S: 0.618
		54	Q	Q	Q	Q	Q	Q
		55	F	F: 0.953	F	F:0.961	F	F: 0.943
		56	N	N	N	N	N	N
		57	N	D: 0.604 N: 0.745	D	D	N	D: 0.555 N: 0.649
		58	F	F	F	F	F	F
		59	S	S	S	S	S	S
		60	I	I	I	I	I	I
		61	G	G	G	G	G	G
		62	R	R	R	R	R	R
		63	P	P	H	H	H	H
		64	K	K	I	K: 0.579 I: 0.926	Q	Q
		65	A	A	A	A	A	A
		66	F	F: 0.973	F	F:0.978	F	F: 0.968
		67	K	K	K	K	K	K
		68	P	P	P	P	P	P
		69	L	L	L	L	L	L
		70	L	L	L	L	L	L
		71	G	G	G	G	G	G
		72	N	N	N	N	N	N
		73	G	G	G	G	G	G
		74	I	I	I	I	I	I
		75	F	F	F	F	F	F
		76	A	A	A	A	A	A
		77	S	S	S	S	S	S
		78	E	E	E	E	E	E
		79	G	G	G	G	G	G
		80	E	E	E	E	E	E
		81	R	R	R	R	R	R
		82	W	W	W	W	W	W
		83	K	K	K	K	K	K
		84	H	H	H	H	H	H
		85	S	S	S	S	S	S
		86	R	R	R	R	R	R
		87	E	E	E	E	E	E
		88	M	M	M	M	M	M
		89	L	L	L	L	L	L
		90	R	R	R	R	R	R
		91	P	P	P	P	P	P
		92	I	L : 0.319 I: 0.540	Q	Q	I	L: 0.300 I: 0.581
		93	F	F	F	F	F	F
		94	A	A	A	A	A	A
		95	R	R	R	R	R	R
		96	E	E	E	E	E	E
		97	Q	Q	Q	Q	Q	Q
		98	V	V	I	I	V	V
		99	S	S	S	S	S	S
		100	H	H	H	H	H	H
		101	V	V	V	V	V	V
		102	T	Q: 0.767 T: 0.940	T	Q: 0.713 T: 0.942	T	Q: 0.720 T: 0.938
		103	S	S	S	S	S	S
		104	L	L	L	L	L	L
		105	E	E	E	E	E	E
		106	P	P	P	P	P	P
		107	H	H	H	H	H	H
		108	F	F	F	F	F	F
		109	Q	Q	Q	Q	Q	Q
		110	L	N: 0.366 L: 0.955	L	N: 0.376 L: 0.959	L	N: 0.422 L: 0.922
		111	F	F	F	F	F	F
		112	A	A	A	A	A	A
		113	K	K	K	K	K	K
		114	A	A	A	A	A	A
		115	I	I	I	I	I	I
		116	R	R	R	R	R	R
		117	K	K	Q	Q	N	N
		118	F	F	F	F	F	F
		119	D	D	D	D	D	D
		120	I	I	I	I	I	I
		121	Q	Q	Q	Q	Q	Q
		122	D	D: 0.633	D	D	D	D
		123	L	L	L	L	L	L
		124	F	F	F	F	F	F
		125	H	H	H	H	H	H
		126	R	R	R	R	R	R
		127	L	L	L	L	L	L
		128	T	T	T	T	T	T
		129	I	M: 0.502 I: 0.899	I	I	I	M: 0.531 I: 0.876
		130	D	D	D	D	D	D
		131	A	A	A	A	A	A
		132	S	S	S	S	S	S
		133	T	T	T	T	T	T
		134	E	E	E	E	E	E
		135	F	F	F	F	F	F
		136	L	L	L	L	L	L
		137	F	F	F	F	F	F
		138	G	G	G	G	G	G
		139	E	E	E	E	E	E
		140	S	S	S	S	S	S
		141	V	V	V	V	V	V
		142	F	F	F	F	F	F
		143	A	A	A	A	A	A
		144	E	E: 0.772	E	E: 0.835	E	E: 0.809
		145	A	A	A	A	A	A: 0.887
		146	F	F	F	F	F	F
		147	N	N	N	N	N	N
		148	T	T	T	T	T	T
		149	S	S: 0.657	S	S: 0.568	T	S: 0.441 T: 0.586
		150	Q	Q	Q	Q	Q	Q
		151	N	N	N	N	N	N
		152	Y	Y: 0.964	Y	Y: 0.974	Y	Y: 0.962
		153	L	L	L	L	L	L
		154	T	T	T	M:0.722 T: 0.941	T	T: 0.955
		155	L	L: 0.493	M	M	M	M
		156	R	R	R	R	R	R
		157	F	F	F	F	F	F
		158	M	M	M	M	M	M
		159	L	L	L	L	L	L
		160	G	G	G	G	G	G
		161	K	K	K	K	K	K
		162	L	L	L	L	F	F
		163	Y	Y	Y	Y	S	H: 0.509 S: 0.528
		164	F	W: 0.636 F: 0.983	F	W: 0.586 F: 0.964	F	W: 0.686 F: 0.929
		165	L	L	L	L	L	L
		166	V	V	V	V	V	V
		167	N	N	N	N	N	N
		168	P	P	P	P	P	P
		169	K	K	K	K	K	K
		170	E	E	E	E	E	E
		171	F	F	F	F	F	F
		172	Q	Q	Q	Q	Q	Q
		173	E	E	N	E: 0.570 N: 0.902	E	E: 0.468 N: 0.905
		174	A	A	A	A	A	A
		175	I	I	I	I	I	I
		176	K	K	K	K	K	K
		177	E	E	E	E	E	E
		178	I	I	I	I	I	I
		179	H	H	H	H	H	H
		180	D	D	D	D	D	D
		181	F	F	F	F	F	F
		182	V	V	V	V	V	V
		183	D	D	D	D	D	D
		184	Y	Y: 0.962	Y	Y: 0.957	Y	Y: 0.949
		185	Y	Y	Y	Y	Y	Y
		186	V	V	V	V	V	V
		187	D	D	D	D	D	D
		188	K	K: 0.921	K	K: 0.923	K	K: 0.904
		189	A	A	A	A	A	A
		190	L	L: 0.960	L	L: 0.959	L	L: 0.929
		191	N	N	N	N	N	N
		192	M	M	M	M	M	M
		193	S	S	S	S	S	S
		194	E	E	E	E	E	E
		195	E	E	E	E	E	E
		196	Y	Y	Y	Y	Y	Y
		197	V	I: 0.622 V: 0.807	V	I: 0.493 V: 0.858	I	I
		198	F	F	F	F	F	F
		199	L	L	L	L	L	L
		200	Y	Y	Y	Y	Y	Y
		201	Q	E: 0.782 Q: 0.926	Q	E: 0.707 Q: 0.897	Q	E: 0.722 Q: 0.900
		202	L	L	L	L	L	L
		203	A	A	A	A	A	A
		204	K	K	K	K	K	K
		205	Q	Q	Q	Q	Q	Q
		206	T	T	T	T	T	T
		207	R	R	R	R	R	R
		208	D	D	D	D	D	D
		209	P	P: 0.987	P	P: 0.992	P	P: 0.995
		210	K	K	K	K	K	K
		211	V	V	V	V	V	V
		212	L	L	L	L	L	L
		213	Q	Q	Q	Q	Q	Q
		214	D	D	D	D	D	D
		215	E	E	E	E	E	E
		216	L	L	L	L	L	L
		217	L	L	L	L	L	L
		218	S	S	S	S	S	S
		219	I	I	I	I	I	I
		220	M	M	M	M	M	M
		221	L	L	L	L	L	L
		222	A	A	A	A	A	A
		223	G	G	G	G	G	G
		224	R	R	R	R	R	R
		225	N	N	N	N	N	N
		226	T	T	T	T	T	T
		227	T	T	T	T	T	T
		228	A	A	A	A	A	A
		229	S	S	S	S	S	S
		230	L	L	L	L	L	L
		231	L	L	L	L	L	L
		232	S	S	S	S	S	S
		233	F	F	F	F	F	F
		234	L	L	L	L	L	L
		235	F	F	F	F	F	F
		236	F	F	F	F	F	F
		237	E	E	E	E	E	E
		238	L	L	L	L	L	L
		239	S	S	S	S	S	S
		240	R	R: 0.894	R	R: 0.908	R	R: 0.890
		241	N	N	N	N	N	N
		242	P	P	P	P	P	P
		243	E	E	E	E	E	E
		244	V	V	V	V	V	V
		245	W	W	W	W	W	W
		246	K	K	N	K: 0.559 N: 0.923	S	S
		247	K	K	K	K	K	K
		248	L	L	L	L	L	L
		249	K	K	K	K	K	K
		250	E	E	E	E	E	E
		251	E	E	E	E	E	E
		252	I	I	I	I	I	I
		253	Y	Y	Y	Y	Y	Y
		254	Q	E: 0.385 Q : 0.539	Q	E: 0.417 Q: 0.558	E	E
		255	H	H	H	H	H	H
		256	F	F	F	F	F	F
		257	I	I	I	I	I	I
		258	T	T	T	T	T	T
		259	F	F	F	F	F	F
		260	E	E	E	E	E	E
		261	S	S: 0.870	S	S: 0.896	S	S: 0.855
		262	M	M	M	M	M	M
		263	K	K	K	K	K	K
		264	K	K	K	K	K	K
		265	C	C	C	C	C	C
		266	T	T	T	T	T	T
		267	Y	Y	Y	Y	Y	Y
		268	L	L	L	L	L	L
		269	K	K	K	K	K	K
		270	W	W	W	W	W	W
		271	C	C	C	C	C	C
		272	I	I	I	I	I	I
		273	N	N	N	N	N	N
		274	E	E	E	E	E	E
		275	T	T	T	T	T	T
		276	L	L	L	L	L	L
		277	R	R	R	R	R	R
		278	L	L	L	L	L	L
		279	Y	Y	H	H	Y	Y
		280	P	P	P	P	P	P
		281	P	P	P	P	P	P
		282	V	V	V	V	V	V
		283	P	P	P	P	P	P
		284	L	L	Q	Q	M	M
		285	N	N	N	N	N	N
		286	V	V	V	V	V	V
		287	R	R	R	R	R	R
		288	V	V	V	V	V	V
		289	A	A	A	A	A	A
		290	K	K	K	K	K	K
		291	K	K	K	K	K	K
		292	D	D	D	D	D	D
		293	T	T	T	T	T	T
		294	T	T	T	T	T	T
		295	L	L	L	L	L	L
		296	P	P	P	P	P	P
		297	R	R	R	R	R	R
		298	G	G	G	G	G	G
		299	G	G	G	G	G	G
		300	G	G	G	G	G	G
		301	K	P: 0.504 K: 0.945	P	P	K	P: 0.520 K: 0.965
		302	D	D: 0.976	D	D	D	D
		303	G	G	G	G	G	G
		304	N	D:0.488 N: 0.580	E	E: 0.713	E	E: 0.580
		305	S	S	S	S	S	S
		306	P	P	P	P	P	P
		307	I	I	I	I	I	I
		308	F	F	F	F	F	F
		309	V	V	V	V	V	V
		310	P	P: 0.840	P	P: 0.890	P	P: 0.888
		311	K	K	K	K	K	K
		312	G	G	G	G	G	G
		313	E	T: 0.923 E: 0.937	T	T: 0.931	E	T: 0.928 E: 0.935
		314	N	N	N	N	T	T
		315	V	V	V	V	V	V
		316	V	V	V	V: 0.833	V	V: 0.757
		317	Y	Y	F	Y: 0.538 F: 0.917	F	F
		318	H	H	H	H	H	H
		319	I	I	I	I	I	I
		320	Y	Y	Y	Y	Y	Y
		321	S	S	S	S	S	S
		322	T	T	T	T	T	T
		323	H	H	H	H	H	H
		324	R	R	R	R	R	R
		325	Q	M:0.573 Q: 0.684	Q	M: 0.547 Q: 0.785	Q	M: 0.603 Q: 0.831
		326	E	E	E	E	E	E
		327	K	K	K	K	K	K
		328	Y	Y	Y	Y	Y	Y
		329	Y	Y	Y	Y	Y	Y
		330	G	G	G	G	G	G
		331	K	K: 0.703	K	K	K	K
		332	D	D	D	D	D	D
		333	A	A	A	A	A	A
		334	E	E	E	E	E	E
		335	K	E: 0.853 K: 0.928	E	E: 0.817 K: 0.894	K	E: 0.797 K: 0.911
		336	F	F	F	F	F	F
		337	I	I	I	I	R	R: 0.428
		338	P	P	P	P	P	P
		339	E	E	E	E	E	E
		340	R	R	R	R	R	R
		341	W	W	W	W	W	W
		342	E	E	E	E	E	E
		343	N	N	N	N	N	N
		344	K	K	K	K	K	K
		345	P	P	P	P	P	P
		346	A	A	A	A	A	A
		347	F	F	F	F	F	F
		348	M	M	M	M	M	M
		349	P	P	P	P	P	P
		350	F	F	F	F	F	F
		351	S	S	S	S	G	G
		352	S	S	S	S	S	S
		353	G	G	G	G	G	G
		354	P	P	P	P	P	P
		355	R	R	R	R	R	R
		356	I	I	I	I	I	I
		357	C	C	C	C	C	C
		358	L	L	L	L	L	L
		359	G	G	G	G	G	G
		360	Q	Q	Q	Q	Q	Q
		361	Q	Q	Q	Q	Q	Q
		362	F	F	L	L	F	F
		363	A	A	A	A	A	A
		364	L	L	L	L	L	L
		365	T	T: 0.886	T	T: 0.920	T	T: 0.903
		366	E	E	E	E	E	E
		367	A	A	A	A	A	A
		368	S	S	S	S	S	S
		369	Y	Y	Y	Y	Y	Y
		370	V	I: 0.520 V: 0.841	I	I	V	I: 0.524 V: 0.816
		371	T	T	T	T	T	T
		372	I	I	I	I	I	I
		373	R	R	R	R	R	R
		374	L	L	L	L	L	L
		375	L	L	L	L	L	L
		376	Q	Q	Q	Q	Q	Q
		377	T	T	T	T	T	T
		378	F	F	F	F	F	F
		379	P	P	P	P	P	P
		380	N	N	N	N	N	N
		381	L	I: 0.573 L: 0.921	L	I: 0.679 L: 0.886	L	I: 0.499 L: 0.884
		382	E	E 0.822	E	E	E	E: 0.882
		383	S	S	S	S	S	S
		384	H	H	H	H	H	H
		385	N	N	N	N	N	N
		386	S	S	E	E	S	S
		387	R	R	R	R	R	R
		388	K	K: .889	K	K: 0.899	K	K: 0.872
		389	L	L	L	L	L	L
		390	S	S: 0.897	S	S: 0.913	S	S: 0.811 V: 0.824
		391	A	A	A	A	A	A
		392	T	T	T	T	T	T
		393	M	M	M	M	M	M
		394	R	R	R	R	R	R
		395	L	L	L	L	L	L
		396	M	M	M	M	M	M
		397	D	D	D	D	D	D
		398	G	G	G	G	G	G
		399	C	C	C	C	C	C
		400	H	H	H	H	H	H
		401	V	V	V	V	V	V
		402	S	S	T	T	T	T
		403	L	L	L	L	L	L

## Sheet: anc2-CYP52
	Position	JTT		WAG		LG
		anc2-CYP52	Probabilities	anc2-CYP52	Probabilities	anc2-CYP52	Probabilities
	1	G	G	G	G	G	G
	2	L	L	L	L	F	F
	3	F	F	F	F	F	F
	4	G	G	G	G	G	G
	5	L	L	L	L	L	L
	6	R	R	W	W	S	S
	7	S	S	Q	Q	Q	Q
	8	L	L	L	L	L	L
	9	F	F	F	F	F	F
	10	L	L	L	L	L	L
	11	K	K	K	K	K	K
	12	A	A	A	A	A	A
	13	S	S	S	S	S	S
	14	K	K	K	K	K	K
	15	N	N	N	N	N	N
	16	H	H	H	H	H	H
	17	H	H	F	F	H	H
	18	L	L	L	L	L	L
	19	L	L	V	V	V	V
	20	D	D	D	D	D	D
	21	T	T	F	F	F	F
	22	V	V	L	L	L	L
	23	Q	Q	Q	Q	Q	Q
	24	E	E	E	E	E	E
	25	R	R	R	R	R	R
	26	F	F	F	F	F	F
	27	E	E	E	E	E	E
	28	K	K	K	K	K	K
	29	T	T	T	T	T	T
	30	F	F	F	F	F	F
	31	K	K	K	K	K	K
	32	T	T	T	T	T	T
	33	P	P	R	R	R	R
	34	V	V	V	V	V	V
	35	G	G	G	G	G	G
	36	N	N	T	T	T	T
	37	E	E	E	E	E	E
	38	V	V	V	V	V	V
	39	I	I	I	I	I	I
	40	H	H	N	N	V	V
	41	T	T	T	T	T	T
	42	I	I	I	I	C	C
	43	D	D	D	D	D	D
	44	P	P	P	P	P	P
	45	E	E	E	E	E	E
	46	N	N	N	N	N	N
	47	I	I	I	I	I	I
	48	K	K	K	K	K	K
	49	A	A	A	A	A	A
	50	I	I	I	I	I	I
	51	L	L	L	L	L	L
	52	A	A	A	A	A	A
	53	T	T	T	T	T	T
	54	Q	Q	Q	Q	Q	Q
	55	F	F	F	F	F	F
	56	K	K	K	K	K	K
	57	D	D	D	D	D	D
	58	F	F	F	F	F	F
	59	S	S	S	S	S	S
	60	L	L	L	L	L	L
	61	G	G	G	G	G	G
	62	R	R	R	R	R	R
	63	H	H	H	H	H	H
	64	K	K	K	K	A	A
	65	A	A	A	A	A	A
	66	L	L	L	L	L	L
	67	L	L	L	L	L	L
	68	P	P	P	P	P	P
	69	V	V	V	V	V	V
	70	L	L	L	L	L	L
	71	G	G	G	G	G	G
	72	D	D	D	D	D	D
	73	G	G	G	G	G	G
	74	I	I	I	I	I	I
	75	F	F	F	F	F	F
	76	T	T	T	T	T	T
	77	L	L	L	L	L	L
	78	D	D	D	D	D	D
	79	G	G	G	G	G	G
	80	E	E	E	E	E	E
	81	G	G	G	G	G	G
	82	W	W	W	W	W	W
	83	K	K	K	K	K	K
	84	H	H	H	H	H	H
	85	S	S	S	S	S	S
	86	R	R	R	R	R	R
	87	A	A	A	A	A	A
	88	M	M	M	M	M	M
	89	L	L	L	L	L	L
	90	R	R	R	R	R	R
	91	P	P	P	P	P	P
	92	Q	Q	Q	Q	Q	Q
	93	F	F	F	F	F	F
	94	A	A	A	A	A	A
	95	R	R	R	R	R	R
	96	E	E	E	E	E	E
	97	Q	Q	Q	Q	Q	Q
	98	V	V	V	V	V	V
	99	S	S	S	S	S	S
	100	H	H	H	H	H	H
	101	V	V	V	V	V	V
	102	E	E	E	E	Q	Q
	103	S	S	S	S	S	S
	104	L	L	L	L	L	L
	105	E	E	E	E	E	E
	106	R	R	R	R	R	R
	107	H	H	H	H	H	H
	108	I	I	I	I	I	I
	109	Q	Q	Q	Q	Q	Q
	110	I	I	N	N	V	V
	111	L	L	L	L	L	L
	112	M	M	M	M	M	M
	113	K	K	K	K	K	K
	114	R	R	R	R	R	R
	115	I	I	I	I	I	I
	116	R	R	R	R	R	R
	117	K	K	K	K	N	N
	118	F	F	F	F	F	F
	119	D	D	D	D	D	D
	120	I	I	I	I	I	I
	121	Q	Q	Q	Q	Q	Q
	122	E	E	E	E	E	E
	123	L	L	L	L	L	L
	124	F	F	F	F	F	F
	125	F	F	F	F	F	F
	126	K	K	K	K	K	K
	127	L	L	L	L	L	L
	128	T	T	T	T	T	T
	129	L	L	L	L	L	L
	130	D	D	D	D	D	D
	131	T	T	T	T	T	T
	132	A	A	A	A	A	A
	133	T	T	T	T	T	T
	134	E	E	E	E	E	E
	135	F	F	F	F	F	F
	136	L	L	L	L	L	L
	137	F	F	F	F	F	F
	138	G	G	G	G	G	G
	139	E	E	E	E	E	E
	140	S	S	S	S	S	S
	141	V	V	V	V	V	V
	142	F	F	F	F	F	F
	143	Q	Q	Q	Q	Q	Q
	144	E	E	E	E	E	E
	145	A	A	A	A	A	A
	146	F	F	F	F	F	F
	147	N	N	N	N	N	N
	148	T	T	T	T	T	T
	149	A	A	A	A	A	A
	150	Q	Q	Q	Q	Q	Q
	151	E	E	E	E	E	E
	152	Y	Y	Y	Y	Y	Y
	153	L	L	L	L	L	L
	154	A	A	A	A	A	A
	155	I	I	I	I	M	M
	156	R	R	R	R	R	R
	157	A	A	A	A	A	A
	158	R	R	R	R	R	R
	159	L	L	L	L	L	L
	160	Q	Q	Q	Q	Q	Q
	161	K	K	K	K	K	K
	162	F	F	F	F	F	F
	163	Y	Y	Y	Y	Y	Y
	164	W	W	W	W	W	W
	165	L	L	L	L	L	L
	166	F	F	F	F	F	F
	167	N	N	N	N	N	N
	168	P	P	P	P	P	P
	169	K	K	K	K	K	K
	170	K	K	E	E	E	E
	171	F	F	F	F	F	F
	172	H	H	H	H	H	H
	173	D	D	E	E	E	E
	174	S	S	A	A	A	A
	175	N	N	N	N	N	N
	176	K	K	K	K	K	K
	177	I	I	I	I	T	T
	178	V	V	V	V	V	V
	179	H	H	H	H	H	H
	180	A	A	A	A	A	A
	181	F	F	F	F	F	F
	182	V	V	V	V	V	V
	183	D	D	D	D	D	D
	184	Y	Y	Y	Y	H	H
	185	Y	Y	Y	Y	Y	Y
	186	V	V	V	V	V	V
	187	N	N	N	N	N	N
	188	K	K	K	K	K	K
	189	A	A	A	A	A	A
	190	L	L	L	L	L	L
	191	N	N	K	K	K	K
	192	A	A	A	A	A	A
	193	S	S	S	S	S	S
	194	E	E	E	E	E	E
	195	E	E	E	E	E	E
	196	Y	Y	Y	Y	Y	Y
	197	I	I	I	I	I	I
	198	F	F	F	F	F	F
	199	L	L	L	L	L	L
	200	Y	Y	Y	Y	Y	Y
	201	E	E	E	E	E	E
	202	L	L	L	L	L	L
	203	A	A	A	A	A	A
	204	K	K	K	K	K	K
	205	E	E	E	E	E	E
	206	T	T	T	T	T	T
	207	R	R	R	R	R	R
	208	D	D	D	D	D	D
	209	P	P	P	P	P	P
	210	K	K	K	K	K	K
	211	V	V	V	V	V	V
	212	L	L	L	L	L	L
	213	R	R	R	R	R	R
	214	D	D	D	D	D	D
	215	Q	Q	Q	Q	Q	Q
	216	L	L	L	L	L	L
	217	L	L	L	L	L	L
	218	N	N	N	N	N	N
	219	I	I	I	I	I	I
	220	L	L	L	L	L	L
	221	L	L	L	L	L	L
	222	A	A	A	A	A	A
	223	G	G	G	G	G	G
	224	R	R	R	R	R	R
	225	D	D	D	D	D	D
	226	T	T	T	T	T	T
	227	T	T	T	T	T	T
	228	A	A	A	A	A	A
	229	S	S	S	S	S	S
	230	L	L	L	L	L	L
	231	L	L	L	L	L	L
	232	S	S	S	S	S	S
	233	W	W	W	W	W	W
	234	I	I	V	V	V	V
	235	F	F	F	F	F	F
	236	F	F	F	F	F	F
	237	R	R	E	E	R	R
	238	L	L	L	L	L	L
	239	A	A	A	A	A	A
	240	R	R	R	R	R	R
	241	N	N	N	N	N	N
	242	P	P	P	P	P	P
	243	E	E	E	E	E	E
	244	V	V	V	V	V	V
	245	W	W	W	W	W	W
	246	K	K	K	K	K	K
	247	K	K	K	K	K	K
	248	L	L	L	L	L	L
	249	R	R	R	R	R	R
	250	E	E	E	E	E	E
	251	E	E	E	E	E	E
	252	I	I	I	I	I	I
	253	I	I	I	I	L	L
	254	E	E	E	E	E	E
	255	N	N	N	N	N	N
	256	F	F	F	F	F	F
	257	I	I	I	I	I	I
	258	T	T	T	T	T	T
	259	F	F	F	F	F	F
	260	E	E	E	E	E	E
	261	S	S	S	S	S	S
	262	L	L	L	L	L	L
	263	K	K	K	K	K	K
	264	R	R	R	R	R	R
	265	C	C	C	C	C	C
	266	E	E	E	E	E	E
	267	Y	Y	Y	Y	Y	Y
	268	L	L	L	L	L	L
	269	R	R	R	R	R	R
	270	Y	Y	Y	Y	Y	Y
	271	V	V	V	V	V	V
	272	I	I	I	I	L	L
	273	N	N	N	N	N	N
	274	E	E	E	E	E	E
	275	T	T	T	T	T	T
	276	L	L	L	L	L	L
	277	R	R	R	R	R	R
	278	L	L	L	L	L	L
	279	Y	Y	Y	Y	Y	Y
	280	P	P	P	P	P	P
	281	S	S	S	S	S	S
	282	V	V	V	V	V	V
	283	P	P	P	P	P	P
	284	I	I	M	M	M	M
	285	N	N	N	N	N	N
	286	M	M	M	M	M	M
	287	R	R	R	R	R	R
	288	V	V	V	V	V	V
	289	A	A	A	A	A	A
	290	T	T	T	T	T	T
	291	R	R	R	R	R	R
	292	D	D	D	D	D	D
	293	T	T	T	T	T	T
	294	T	T	T	T	T	T
	295	L	L	L	L	L	L
	296	P	P	P	P	P	P
	297	R	R	R	R	R	R
	298	G	G	G	G	G	G
	299	G	G	G	G	G	G
	300	G	G	G	G	G	G
	301	P	P	P	P	P	P
	302	D	D	D	D	D	D
	303	G	G	G	G	G	G
	304	D	D	Q	Q	D	D
	305	Q	Q	Q	Q	Q	Q
	306	P	P	P	P	P	P
	307	I	I	I	I	I	I
	308	F	F	F	F	F	F
	309	V	V	V	V	V	V
	310	P	P	P	P	P	P
	311	K	K	K	K	K	K
	312	G	G	G	G	G	G
	313	Q	Q	Q	Q	Q	Q
	314	I	I	I	I	T	T
	315	V	V	V	V	V	V
	316	A	A	A	A	A	A
	317	Y	Y	Y	Y	Y	Y
	318	S	S	S	S	S	S
	319	V	V	V	V	V	V
	320	Y	Y	Y	Y	Y	Y
	321	A	A	A	A	A	A
	322	T	T	T	T	T	T
	323	H	H	H	H	H	H
	324	R	R	R	R	R	R
	325	D	D	D	D	N	N
	326	E	E	E	E	E	E
	327	E	E	E	E	E	E
	328	Y	Y	Y	Y	Y	Y
	329	W	W	W	W	W	W
	330	G	G	G	G	G	G
	331	E	E	E	E	E	E
	332	D	D	D	D	D	D
	333	A	A	A	A	A	A
	334	E	E	E	E	E	E
	335	E	E	E	E	E	E
	336	F	F	F	F	F	F
	337	R	R	R	R	R	R
	338	P	P	P	P	P	P
	339	E	E	E	E	E	E
	340	R	R	R	R	R	R
	341	W	W	W	W	W	W
	342	E	E	E	E	E	E
	343	G	G	A	A	A	A
	344	S	S	A	A	A	A
	345	R	R	R	R	R	R
	346	E	E	E	E	E	E
	347	Y	Y	Y	Y	Y	Y
	348	L	L	L	L	L	L
	349	P	P	P	P	P	P
	350	F	F	F	F	F	F
	351	N	N	N	N	N	N
	352	G	G	G	G	G	G
	353	G	G	G	G	G	G
	354	P	P	P	P	P	P
	355	R	R	R	R	R	R
	356	I	I	I	I	I	I
	357	C	C	C	C	C	C
	358	L	L	L	L	L	L
	359	G	G	G	G	G	G
	360	Q	Q	Q	Q	Q	Q
	361	Q	Q	Q	Q	Q	Q
	362	F	F	F	F	F	F
	363	A	A	A	A	A	A
	364	L	L	L	L	L	L
	365	T	T	T	T	T	T
	366	E	E	E	E	E	E
	367	A	A	A	A	A	A
	368	S	S	S	S	S	S
	369	Y	Y	Y	Y	Y	Y
	370	V	V	V	V	V	V
	371	L	L	L	L	L	L
	372	V	V	V	V	V	V
	373	R	R	R	R	R	R
	374	L	L	L	L	L	L
	375	V	V	V	V	V	V
	376	Q	Q	Q	Q	Q	Q
	377	M	M	M	M	M	M
	378	F	F	F	F	F	F
	379	D	D	D	D	D	D
	380	T	T	T	T	T	T
	381	I	I	I	I	I	I
	382	E	E	E	E	E	E
	383	S	S	S	S	S	S
	384	D	D	D	D	D	D
	385	D	D	D	D	D	D
	386	K	K	K	K	K	K
	387	L	L	L	L	L	L
	388	K	K	K	K	K	K
	389	L	L	M	M	M	M
	390	S	S	S	S	S	S
	391	L	L	L	L	L	L
	392	T	T	T	T	T	T
	393	M	M	M	M	M	M
	394	C	C	C	C	C	C
	395	H	H	H	H	H	H
	396	A	A	M	M	M	M
	397	D	D	D	D	D	D
	398	G	G	G	G	G	G
	399	V	V	V	V	V	V
	400	H	H	H	H	H	H
	401	V	V	V	V	V	V
	402	K	K	K	K	K	K
	403	M	M	M	M	M	M

## Sheet: anc3-CYP52
		JTT		WAG		LG
		anc3-CYP52	Probabilities	anc3-CYP52	Probabilities	anc3-CYP52	Probabilities
	1	G	G	G	G	G	G
	2	Y	Y	Y	Y	Y	Y
	3	F	F	F	F	F	F
	4	G	G	G	G	G	G
	5	F	F	F	F	F	F
	6	H	H	Y	Y: 0.493	Y	Y: 0.634
	7	T	T	T	T	T	T
	8	P	P	P	P	P	P
	9	L	L	L	L	L	L
	10	L	L	L	L	L	L
	11	R	K: 0.668 R: 0.706	S	S	K	K: 0.729
	12	K	K	K	K	K	K
	13	K	K	K	K	K	K
	14	K	K	K	K	K	K
	15	E	E	E	E	E	E
	16	G	G	G	G	G	G
	17	T	T	T	T	T	T
	18	L	L	L	L	L	L
	19	V	V	V	V: 0.449	V	V
	20	D	D: 0.916	D	D: 0.897	D	D: 0.910
	21	F	F	F	F: 0.512	F	F: 0.454
	22	A	A	A	A	A	A
	23	H	H	N	N	H	H
	24	E	E	E	E	E	E
	25	R	R	R	R	R	R
	26	Y	Y	Y	Y	Y	Y
	27	Q	Q	E	E	Q	Q
	28	E	E	E	E	E	E
	29	T	T	T	T	T	T
	30	F	F	F	F	F	F
	31	Q	Q	Q	Q	Q	Q
	32	L	L	L	L	L	L
	33	R	R	P	R: 0.406 P: 0.674	P	R: 0.308 P: 0.551
	34	I	I	I	I	I	I
	35	G	G	G	G	G	G
	36	I	I	I	I	V	V
	37	P	P	P	P	P	P
	38	L	L	L	L	L	L
	39	I	I	I	I	I	I
	40	S	S	S	S	S	S
	41	T	T	T	T	T	T
	42	K	K	K	K	K	K
	43	D	D	D	D	D	D
	44	P	P	P	P	P	P
	45	E	E	E	E	E	E
	46	N	N	N	N	N	N
	47	I	I	I	I	I	I
	48	K	K	K	K	K	K
	49	A	A	A	A	A	A
	50	I	I	I	I	I	I
	51	L	L	L	L	L	L
	52	A	A	A	A	A	A
	53	T	T	T	T	T	T
	54	Q	Q	Q	Q	Q	Q
	55	F	F	F	F	F	F
	56	N	N	N	N	N	N
	57	D	D	D	D	D	D
	58	F	F	F	F	F	F
	59	S	S	S	S	S	S
	60	L	L	L	L	L	L
	61	G	G	G	G	G	G
	62	R	R	R	R	R	R
	63	H	H	H	H	H	H
	64	A	A	A	A	A	A: 0.474
	65	H	H	H	H	H	H
	66	F	F	F	F	F	F
	67	K	K	K	K	K	K
	68	P	P	P	P	P	P
	69	L	I: 0.310 L 0.514	L	L	L	L
	70	L	L	L	L	L	L
	71	G	G	G	G	G	G
	72	D	D	D	D	D	D
	73	G	G	G	G	G	G
	74	I	I	I	I	I	I
	75	F	F	F	F	F	F
	76	T	T	T	T	T	T
	77	L	L	L	L	L	L
	78	D	D	D	D	D	D
	79	G	G	G	G	G	G
	80	E	E	E	E	E	E
	81	G	G	G	G	G	G
	82	W	W	W	W	W	W
	83	T	K: 0.584 T: 0.899	T	K: 0.555 T: 0.830	T	K: 0.449 T: 0.862
	84	H	H	H	H	H	H
	85	S	S	S	S	S	S
	86	R	R	R	R	R	R
	87	A	A	A	A	A	A
	88	M	M: 0.976	M	M: 0.981	M	M: 0.968
	89	L	L	L	L	L	L
	90	R	R	R	R	R	R
	91	P	P	P	P	P	P
	92	Q	Q	Q	Q	Q	Q
	93	F	F	F	F	F	F
	94	A	A	A	A	A	A
	95	R	R	R	R	R	R
	96	E	E	E	E	E	E
	97	Q	Q	Q	Q	Q	Q
	98	V	V	V	V	V	V
	99	S	S	S	S	S	S
	100	H	H	H	H	H	H
	101	V	V	V	V	V	V
	102	K	K	K	K	K	K
	103	L	L	L	L	L	L
	104	L	L	L	L	L	L
	105	E	E	E	E	E	E
	106	P	P	P	P	P	P
	107	H	H	H	H	H	H
	108	M	M	M	M	M	M
	109	Q	Q	Q	Q	Q	Q
	110	V	V	V	V: 0.450 V: 0.316	V	V
	111	F	F	F	F	F	F
	112	F	F	F	F	F	F
	113	K	K	K	K	K	K
	114	H	H	H	H	H	H
	115	I	I	I	I	I	I
	116	R	R	R	R: 0.743	R	R: 0.667
	117	K	K	K	K	K	K
	118	F	F	F	F	F	F
	119	D	D	D	D	D	D
	120	I	I	I	I	I	I
	121	Q	Q	Q	Q	Q	Q
	122	E	E	E	E	E	E
	123	L	L	L	L	L	L
	124	F	F	F	F	F	F
	125	F	F	F	F	F	F
	126	R	R	R	R	R	R
	127	L	L	L	L	L	L
	128	T	T	T	T	T	T
	129	V	V	V	V	V	V
	130	D	D	D	D	D	D
	131	S	S	S	S	S	S
	132	A	A	A	A	A	A
	133	T	T	T	T	T	T
	134	E	E	E	E	E	E
	135	F	F	F	F	F	F
	136	L	L	L	L	L	L
	137	F	F	F	F	F	F
	138	G	G	G	G	G	G
	139	E	E	E	E	E	E
	140	S	S	S	S	S	S
	141	V	V	V	V	V	V
	142	F	F	F	F	F	F
	143	A	A	A	A	A	A
	144	E	E	E	E	E	E
	145	A	A	A	A	A	A
	146	F	F	F	F	F	F
	147	N	N	N	N	N	N
	148	Y	Y	Y	Y	Y	Y
	149	S	S	S	S	S	S
	150	Q	Q	Q	Q	Q	Q
	151	T	T	T	T	T	T
	152	F	Y: 0.801 F: 0.921	F	Y: 0.678 F: 0.920	F	Y: 0.753 F: 0.902
	153	S	L: 0.636 S: 0.836	L	L: 0.731	C	L: 0.483 C: 0.763
	154	A	A	A	A	A	A
	155	S	S	S	S	S	S
	156	R	R	R	R	R	R
	157	A	A	A	A	A	A
	158	V	V	L	L	L	L
	159	L	L	L	L	L	L
	160	Q	Q	Q	Q	Q	Q
	161	Q	Q	Q	Q	Q	Q
	162	L	L	F	F	F	F
	163	Y	Y	Y	Y	Y	Y
	164	W	W	W	W	W	W
	165	L	L: 0.940	L	L: 0.955	L	L: 0.922
	166	L	L	L	L	L	L
	167	Y	N: 0.371 Y: 0.714	Y	N: 0.508 Y: 0.878	Y	N: 0.483 Y: 0.848
	168	G	G	G	G	G	G
	169	K	K	K	K	K	K
	170	K	K	E	K: 0.629 K: 0.603	K	K: 0.700
	171	F	F	F	F	F	F
	172	R	R	R	R	R	R
	173	E	E	E	E	E	E: 0.294
	174	C	C	C	C	C	C
	175	N	N	N	N	N	N
	176	A	A	A	A	A	A
	177	I	I	I	I	I	I
	178	V	V	V	V	V	V
	179	H	H	H	H	H	H
	180	K	K	K	K	K	K
	181	F	F	F	F	F	F
	182	A	A	A	A	A	A
	183	D	D	D	D	D	D
	184	Y	Y	Y	Y: 0.494	Y	Y
	185	Y	Y	Y	Y	Y	Y
	186	V	V	V	V	V	V
	187	N	N	N	N	N	N
	188	K	K	K	K	K	K
	189	A	A	A	A	A	A
	190	L	L	L	L	L	L
	191	N	N: 0.402 K: 0.584	N	N	N	N
	192	L	L	L	L	L	L
	193	T	T	T	T	T	T
	194	P	P	P	P	P	P
	195	E	E	E	E	E	E
	196	Y	Y	Y	Y	Y	Y
	197	V	V	V	V	V	V
	198	F	F	F	F	F	F
	199	L	L	L	L	L	L
	200	Y	Y	Y	Y	Y	Y
	201	E	E	E	E	E	E
	202	L	L	L	L	L	L
	203	A	A	A	A	A	A
	204	K	K	K	K	K	K
	205	Q	Q	Q	Q	Q	Q
	206	T	T	T	T	T	T
	207	R	R	R	R	R	R
	208	D	D	D	D	D	D
	209	P	P	P	P	P	P
	210	K	K	K	K	K	K
	211	V	V	V	V	V	V
	212	L	L	L	L	L	L
	213	R	R	R	R	R	R
	214	D	D	D	D	D	D
	215	Q	Q	Q	Q	Q	Q
	216	L	L	L	L	L	L: 0.586
	217	L	L	L	L	L	L
	218	N	N	N	N	N	N
	219	I	I	I	I	I	I
	220	L	L	L	L	L	L
	221	V	V	V	V	V	V
	222	A	A	A	A	A	A
	223	G	G	G	G	G	G
	224	R	R	R	R	R	R
	225	D	D	D	D	D	D
	226	T	T	T	T	T	T
	227	T	T	T	T	T	T
	228	A	A	A	A	A	A
	229	G	G	G	G	G	G
	230	L	L	L	L	L	L
	231	L	L	L	L	L	L
	232	S	S	S	S	S	S
	233	F	F	F	F	F	F
	234	V	V	V	V	V	V
	235	F	F	F	F	F	F
	236	F	F	F	F	F	F
	237	E	E	R	E: 0.373 R: 0.763	E	E
	238	L	L	L	L	L	L
	239	A	A	A	A	A	A
	240	R	R	R	R	R	R
	241	N	N	N	N	N	N
	242	P	P	P	P	P	P
	243	D	D	D	D	D	D
	244	V	V	V	V	V	V
	245	F	F	F	F	F	F
	246	A	A	A	A	A	A
	247	K	K	K	K	K	K
	248	L	L	L	L	L	L
	249	K	K	K	K	K	K
	250	E	E	E	E	E	E
	251	E	E: 0.984	E	E: 0.984	E	E: 0.986
	252	I	I	I	I	I	I
	253	Y	Y	Y	Y	Y	Y
	254	T	T	T	T	T	T
	255	K	K	K	K	K	K
	256	F	F	F	F	F	F
	257	I	I	I	I	I	I
	258	T	T	T	T	T	T
	259	F	F	F	F	F	F
	260	E	E	E	E	E	E
	261	S	S	S	S	S	S
	262	L	L	L	L	L	L
	263	K	K	K	K	K	K
	264	Q	Q	Q	Q	Q	Q
	265	C	C	C	C	C	C
	266	E	E	E	E	E	E
	267	Y	Y	Y	Y	Y	Y
	268	L	L	L	L	L	L
	269	K	K	K	K	K	K
	270	A	A	A	A	A	A
	271	V	V	V	V	V	V
	272	L	L: 0.559	I	L: 0.598 L: 0.510	L	L
	273	N	N	N	N	N	N
	274	E	E	E	E	E	E
	275	A	T: 0.708 A: 0.791	T	T: 0.854	C	C
	276	L	L	L	L	L	L
	277	R	R	R	R	R	R
	278	L	L	L	L	L	L
	279	Y	Y	Y	Y	Y	Y
	280	P	P	P	P	P	P
	281	S	S	S	S	S	S
	282	V	V	V	V	V	V
	283	P	P	P	P	P	P
	284	Q	Q	Q	Q	Q	Q
	285	N	N	N	N	N	N
	286	F	F	F	F	F	F
	287	R	R	R	R	R	R
	288	V	V	V	V	V	V
	289	A	A	A	A	A	A
	290	T	T	T	T	T	T
	291	R	R	R	R	R	R
	292	N	N	N	N	N	N
	293	T	T	T	T	T	T
	294	T	T	T	T	T	T
	295	L	L	L	L	L	L
	296	P	P	P	P	P	P
	297	R	R	R	R	R	R
	298	G	G	G	G	G	G
	299	G	G	G	G	G	G
	300	G	G	G	G	G	G
	301	P	P	P	P	P	P
	302	D	D	D	D	D	D
	303	G	G	G	G	G	G
	304	M	M	M	M	M	M
	305	S	S	S	S	S	S
	306	P	P	P	P	P	P
	307	I	I	I	I	I	I
	308	L	L	L	L	L	L
	309	V	V	V	V	V	V
	310	R	R	R	R	R	R
	311	K	K	K	K	K	K
	312	G	G	G	G	G	G
	313	Q	Q	Q	Q	Q	Q
	314	T	T	N	N	T	T: 0.440
	315	V	V	V	V	V	V
	316	M	M	M	M	M	M
	317	Y	Y	Y	Y	Y	Y
	318	S	S	S	S	S	S
	319	V	V	V	V	V	V
	320	Y	Y	Y	Y	Y	Y
	321	A	A: 0.694	A	A: 0.748	A	A: 0.777
	322	T	T	T	T	T	T
	323	H	H	H	H	H	H
	324	R	R	R	R	R	R
	325	D	D	D	D	D	D
	326	E	E	E	E	E	E
	327	K	K	K	K	K	K
	328	Y	Y	Y	Y	Y	Y
	329	Y	Y	Y	Y	Y	Y
	330	G	G	G	G	G	G
	331	K	K	K	K	K	K
	332	D	D	D	D	D	D
	333	A	A	A	A	A	A
	334	N	N	N	N	N	N
	335	E	E	E	E	E	E
	336	F	F	F	F	F	F
	337	R	R	R	R	R	R
	338	P	P	P	P	P	P
	339	E	E	E	E	E	E
	340	R	R	R	R	R	R
	341	W	W	W	W	W	W
	342	E	E: 0.964	E	E: 0.973	E	E: 0.973
	343	T	T	T	T	T	T
	344	K	K	K	K	K	K
	345	L	L	L	L	L	L
	346	A	A	A	A	A	A
	347	Y	Y	F	F	Y	Y
	348	V	V	V	V	V	V
	349	P	P	P	P	P	P
	350	F	F	F	F	F	F
	351	N	N	N	N	N	N
	352	G	G	G	G	G	G
	353	G	G	G	G	G	G
	354	P	P	P	P	P	P
	355	R	R	R	R	R	R
	356	I	I	I	I	I	I
	357	C	C	C	C	C	C
	358	L	L	L	L	L	L
	359	G	G	G	G	G	G
	360	Q	Q	Q	Q	Q	Q
	361	Q	Q	Q	Q	Q	Q
	362	F	F	F	F	F	F
	363	A	A	A	A	A	A
	364	L	L	L	L	L	L
	365	T	T	T	T	T	T
	366	E	E	E	E	E	E
	367	A	A	A	A	A	A
	368	S	S: 0.553 G: 0.717	G	S: 0.638 G: 0.691	S	S: 0.546
	369	Y	Y	Y	Y	Y	Y
	370	V	V	V	V	V	V
	371	T	T	T	T	T	T
	372	V	V	V	V	V	V
	373	R	R	R	R	R	R
	374	L	L	L	L	L	L
	375	I	I	I	I	I	I
	376	Q	Q	Q	Q	Q	Q
	377	E	E: 0.989	E	E: 0.986	E	E: 0.984
	378	F	F	F	F	F	F
	379	S	S	S	S	S	S
	380	N	N	N	N	H	H
	381	L	L	L	L	L	L
	382	T	T	T	T	T	T
	383	M	M	M	M	M	M
	384	P	P	P	P	P	P
	385	D	D	D	D	D	D
	386	T	T	T	T	T	T
	387	K	K	K	K	K	K
	388	K	K: 0.986	K	K: 0.988	K	K: 0.987
	389	M	M	M	M: 0.501	M	M
	390	T	S: 0.437 T: 0.444	S	S: 0.533	S	S: 0.588
	391	L	L	L	L	L	L
	392	T	T	T	T	T	T
	393	M	M	M	M	M	M
	394	S	S	S	S	S	S
	395	L	L	L	L	L	L
	396	F	F	F	F	F	F
	397	D	D	D	D	D	D
	398	G	G	G	G	G	G
	399	V	V	V	V	C	C
	400	N	N	N	N	N	N
	401	V	V	V	V	V	V
	402	Q	Q	Q	Q	Q	Q
	403	M	M	M	M	M	M

## Sheet: anc4-CYP52
		JTT		WAG		LG
		anc4-CYP52	Probabilities	anc4-CYP52	Probabilities	anc4-CYP52	Probabilities
	1	G	G	G	G	G	G
	2	F	F	F	F	F	F
	3	F	F	F	F	F	F
	4	G	G	G	G	G	G
	5	F	F	F	F	F	F
	6	R	R	R	R	R	R
	7	N	N	Q	N: 0.404 Q: 0.423	Q	N: 0.352 Q: 0.406
	8	P	P	P	P	P	P
	9	A	A	L	L	L	L
	10	L	L	L	L	L	L
	11	K	K	K	K	K	K
	12	A	A	A	A	A	A
	13	K	K	K	K	K	K
	14	K	K	K	K	K	K
	15	E	E	E	E	E	E
	16	G	G	G	G	G	G
	17	R	R	R	R	R	R
	18	L	L	L	L	L	L
	19	V	V	V	V	V	V
	20	E	E	E	E	E	E
	21	F	F	F	F	F	F
	22	S	S	N	N	S	S
	23	Q	Q	Q	Q	Q	Q
	24	E	E	E	E	E	E
	25	R	R	R	R	R	R: 0.553
	26	F	F	F	F	F	F
	27	H	H	Q	Q	Q	Q: 0.372
	28	E	E	E	E	E	E
	29	T	T	T	T	T	T
	30	F	F	F	F	F	F
	31	T	T	T	T	T	T
	32	S	S	S	S	T	T
	33	R	R	R	R	R	R
	34	I	I	I	I	I	I
	35	G	G	G	G	G	G
	36	N	T: 0.457 N: 0.530	T	T}: 0.483	T	T
	37	P	P	P	P	P	P
	38	V	V	L	L	L	L
	39	I	I	I	I	I	I
	40	V	V	V	V	V	V
	41	T	T	T	T	T	T
	42	K	K	K	K	K	K
	43	D	D	D	D	D	D
	44	P	P	P	P	P	P
	45	E	E	E	E	E	E
	46	N	N	N	N	N	N
	47	I	I	I	I	I	I
	48	K	K	K	K	K	K
	49	A	A	A	A	A	A
	50	M	M	M	M	M	M
	51	L	L	L	L	L	L
	52	A	A	A	A	A	A
	53	T	T	T	T	T	T
	54	Q	Q	Q	Q	Q	Q
	55	F	F	F	F	F	F
	56	N	N	N	N	N	N
	57	D	D	D	D	D	D
	58	F	F	F	F	F	F
	59	S	S	S	S	S	S
	60	L	L	L	L	L	L
	61	G	G	G	G	G	G
	62	R	R	R	R	R	R
	63	H	H	Y	Y	Y	Y
	64	A	A	A	A	A	A: 0.441
	65	H	H	H	H	H	H
	66	F	F	F	F	F	F
	67	K	K	K	K	K	K
	68	P	P	P	P	P	P
	69	L	L	L	L	L	L
	70	L	L	L	L	L	L
	71	G	G	G	G	G	G
	72	N	N	N	N	N	N
	73	G	G	G	G	G	G
	74	I	I	I	I	I	I
	75	F	F	F	F	F	F
	76	T	T	T	T	T	T
	77	L	L	L	L	L	L
	78	D	D	D	D	D	D
	79	G	G	G	G	G	G
	80	E	E	E	E	E	E
	81	G	G	G	G	G	G
	82	W	W	W	W	W	W
	83	K	K	K	K	K	K
	84	H	H	H	H	H	H
	85	S	S	S	S	S	S
	86	R	R	R	R	R	R
	87	A	A	A	A	A	A
	88	M	M	M	M	M	M
	89	L	L	L	L	L	L
	90	R	R	R	R	R	R
	91	P	P	P	P	P	P
	92	Q	Q	Q	Q	Q	Q
	93	F	F	F	F	F	F
	94	A	A	A	A	A	A
	95	R	R	R	R	R	R
	96	E	E	E	E	E	E
	97	Q	Q: 0.996	Q	Q: 0.996	Q	Q: 0.996
	98	V	V	V	V	V	V
	99	A	A	A	A	A	A
	100	H	H	H	H	H	H
	101	V	V	V	V	V	V
	102	K	K	K	K	K	K
	103	S	S: 0.960	S	S: 0.973	A	A
	104	L	L	L	L	L	L
	105	E	E	E	E	E	E
	106	P	P	P	P	P	P
	107	H	H	H	H	H	H
	108	F	F	F	F	F	F
	109	Q	Q	Q	Q	Q	Q
	110	L	L	L	L	L	L
	111	L	L	L	L	L	L
	112	Q	Q	Q	Q	Q	Q
	113	K	K	K	K	K	K
	114	H	H	H	H	H	H
	115	I	I	I	I	I	I
	116	T	T	T	T	T	T
	117	K	K	K	K	K	K
	118	F	F	F	F	F	F
	119	D	D	D	D	D	D
	120	I	I	I	I	I	I
	121	Q	Q	Q	Q	Q	Q
	122	E	E	E	E	E	E
	123	L	L	L	L	L	L
	124	F	F	F	F	F	F
	125	F	F	F	F	F	F
	126	R	R	R	R	R	R: 0.447
	127	F	F	F	F	F	F
	128	T	T	T	T	T	T
	129	V	V	V	V	V	V
	130	D	D	D	D	D	D
	131	S	S	S	S	S	S
	132	A	A	A	A	A	A
	133	T	T	T	T	T	T
	134	E	E	E	E	E	E
	135	F	F	F	F	F	F
	136	L	L	L	L	L	L
	137	F	F	F	F	F	F
	138	G	G	G	G	G	G
	139	E	E	E	E	E	E
	140	S	S	S	S	S	S
	141	V	V	V	V	V	V
	142	F	F	F	F	F	F
	143	A	A	A	A	A	A
	144	E	E: 0.927	E	E: 0.926	E	E: 0.884
	145	A	A	A	A	A	A
	146	F	F	F	F	F	F
	147	N	N	N	N	N	N
	148	K	K	K	K	K	K
	149	S	S	S	S	S	S
	150	Q	Q	Q	Q	Q	Q
	151	T	T	T	T	E	T: 0.391 E: 0.422
	152	Y	Y	Y	Y	Y	Y
	153	L	L	L	L	L	L: 0.501
	154	A	A	A	A	A	A
	155	T	T	T	T	T	T
	156	R	R	R	R	R	R
	157	A	A: 0.904	A	A: 0.861	A	A: 0.853
	158	L	L	L	L	L	L
	159	L	L	L	L	L	L
	160	Q	Q	Q	Q	Q	Q
	161	K	K	K	K	Q	Q
	162	L	L	L	L	L	L
	163	Y	Y	Y	Y	Y	Y
	164	W	W	W	W	W	W
	165	L	L	L	L	L	L
	166	V	V	V	V	V	V
	167	N	N	N	N	N	N
	168	S	S	N	N	N	N
	169	K	K	K	K	K	K
	170	E	E	E	E: 0.630	K	E: 0.523 K: 0.690
	171	F	F: 0.776	F	F: 0.755	F	F: 0.757
	172	R	R	R	R	R	R
	173	E	E	E	E	E	E
	174	C	C	C	C	C	C
	175	N	N	N	N	N	N
	176	K	K	K	K	K	K
	177	I	I	I	I	I	I
	178	V	V	V	V	V	V
	179	H	H	H	H	H	H
	180	K	K	K	K	K	K
	181	F	F	F	F	F	F
	182	S	S	S	S	S	S
	183	D	D	D	D	D	D
	184	Y	Y	Y	Y	Y	Y
	185	Y	Y	Y	Y	Y	Y
	186	V	V	V	V	V	V
	187	N	N	N	N	N	N
	188	K	K	K	K	K	K
	189	A	A	A	A	A	A
	190	L	L	L	L	L	L
	191	E	N: 0.479 E: 0.658	N	N	N	N
	192	A	A	M	M	M	M
	193	T	T	S	S	T	T
	194	P	P	P	P	P	P
	195	E	E	E	E	E	E
	196	Y	Y	Y	Y	Y	Y
	197	V	V	V	V	V	V
	198	F	F	F	F	F	F
	199	L	L	L	L	L	L
	200	Y	Y	Y	Y	Y	Y
	201	E	E	E	E	E	E
	202	L	L	L	L	L	L
	203	V	V	V	V	V	V
	204	K	K	K	K	K	K
	205	Q	Q	Q	Q	Q	Q
	206	T	T	T	T	T	T
	207	R	R	R	R	R	R
	208	D	D	D	D	D	D
	209	P: 0.996	P	P	P: 0.998	P	P: 0.998
	210	K	K	K	K	K	K
	211	V	V	V	V: 0.992	V	V: 0.986
	212	L	L	L	L: 0.992	L	L
	213	R	R	R	R	R	R
	214	D	D	D	D	D	D
	215	Q	Q	Q	Q	Q	Q
	216	S	S	S	S	S	S
	217	L	L	L	L	L	L
	218	N	N	N	N	N	N
	219	I	I	I	I	I	I
	220	L	L	L	L	L	L
	221	L	L	L	L	L	L
	222	A	A	A	A	A	A
	223	G	G	G	G	G	G
	224	R	R	R	R	R	R
	225	D	D	D	D	D	D
	226	T	T	T	T	T	T
	227	T	T	T	T	T	T
	228	A	A	A	A	A	A
	229	G	G	G	G	G	G
	230	L	L	L	L	L	L
	231	L	L	L	L	L	L
	232	S	S	S	S	S	S
	233	F	F	F	F	F	F
	234	A	A	V	V	V	V
	235	F	F	F	F	F	F
	236	F	F	F	F	F	F
	237	E	E	E	E	E	E
	238	L	L	L	L	L	L
	239	A	A	A	A	A	A
	240	R	R	R	R	R	R
	241	N	N	N	N	N	N
	242	P	P	P	P	P	P
	243	D	D	E	E	D	D
	244	I	V: 0.598 I: 0.614	I	V: 0.530 I: 0.679	V	V
	245	W	W	W	W	W	W
	246	A	A	A	A	A	A
	247	K	K	K	K	K	K
	248	L	L	L	L	L	L
	249	R	R	R	R	R	R
	250	E	E	E	E	E	E
	251	E	E	E	E	E	E
	252	I	I	I	I	I	I
	253	L	L	L	L	L	L
	254	D	D	D	D	D	D
	255	K	K	K	K	K	K
	256	F	F	F	F	F	F
	257	I	I	I	I	I	I
	258	T	T	T	T	T	T
	259	F	F	F	F	F	F
	260	E	E	E	E	E	E
	261	S	S	S	S	S	S
	262	L	L	L	L	L	L
	263	K	K	K	K: 0.981	K	K
	264	K	K	K	K	K	K
	265	C	C	C	C	C	C
	266	E	E	E	E	E	E
	267	Y	Y	Y	Y	Y	Y
	268	L	L: 0.989	L	L: 0.990	L	L
	269	K	K	K	K	K	K
	270	A	A	A	A	A	A
	271	V	V	V	V	V	V
	272	L	L	L	L	L	L
	273	N	N	N	N	N	N
	274	E	E	E	E	E	E
	275	T	T	T	T	T	T
	276	L	L	L	L	L	L
	277	R	R	R	R	R	R
	278	M	M	M	M	M	M
	279	Y	Y	Y	Y	Y	Y
	280	P	P	P	P	P	P
	281	S	S	S	S	S	S
	282	V	V	V	V	V	V
	283	P	P	P	P	P	P
	284	R	R	R	R	R	R
	285	N	N	N	N	N	N
	286	A	A	A	A	A	A
	287	R	R	R	R	R	R
	288	V	V	V	V	V	V
	289	A	A	A	A	A	A
	290	T	T	T	T	T	T
	291	K	K	K	K	K	K
	292	N	N	N	N	N	N
	293	T	T	T	T	T	T
	294	T	T	T	T	T	T
	295	L	L	L	L	L	L
	296	P	P	P	P	P	P
	297	R	R	R	R	R	R
	298	G	G	G	G	G	G
	299	G	G	G	G	G	G
	300	G	G	G	G	G	G
	301	P	P	P	P	P	P
	302	D	D	D	D	D	D
	303	G	G	G	G	G	G
	304	M	M	M	M	M	M
	305	S	S	S	S	S	S
	306	P	P	P	P	P	P
	307	I	I	I	I	I	I
	308	L	L	L	L	L	L
	309	V	V	I	I	V	V
	310	R	R	R	R	R	R
	311	K	K	K	K	K	K
	312	G	G	G	G	G	G
	313	Q	Q	Q	Q	Q	Q
	314	T	T	T	T	T	T
	315	V	V	V	V	V	V
	316	A	A	A	A	A	A
	317	Y	Y	Y	Y	Y	Y
	318	S	S	S	S	S	S
	319	I	I	I	I	I	I
	320	Y	Y: 0.681	Y	Y	Y	Y: 0.680
	321	A	A	A	A	A	A
	322	T	T	T	T	T	T
	323	H	H	H	H	H	H
	324	R	R: 0.996	R	R	R	R: 0.996
	325	D	D: 0.495	D	D	D	D
	326	E	E	E	E	E	E
	327	K	K	K	K	K	K
	328	Y	Y	Y	Y	Y	Y
	329	Y	Y	Y	Y	Y	Y
	330	G	G	G	G	G	G
	331	K	K: 0.674	K	K: 0.580	K	K: 0.571
	332	D	D	D	D	D	D
	333	A	A	A	A	A	A
	334	E	E: 0.888	E	E: 0.979	E	E: 0.971
	335	E	E: 0.995	E	E: 0.996	E	E: 0.997
	336	F	F	F	F	F	F
	337	R	R	R	R	R	R
	338	P	P	P	P	P	P
	339	E	E	E	E	E	E
	340	R	R	R	R	R	R
	341	W	W	W	W	W	W
	342	E	E	E	E	E	E
	343	T	T	T	T	T	T
	344	K	K	K	K	K	K
	345	L	L	L	L	L	L
	346	A	A	A	A	A	A
	347	Y	Y	Y	Y	Y	Y
	348	L	L	L	L	L	L
	349	P	P	P	P	P	P
	350	F	F	F	F	F	F
	351	N	N	N	N	N	N
	352	G	G	G	G	G	G
	353	G	G	G	G	G	G
	354	P	P	P	P	P	P
	355	R	R	R	R	R	R
	356	I	I	I	I	I	I
	357	C	C	C	C	C	C
	358	L	L	L	L	L	L
	359	G	G	G	G	G	G
	360	Q	Q	Q	Q	Q	Q
	361	Q	Q	Q	Q	Q	Q
	362	F	F	F	F	F	F
	363	A	A	A	A	A	A
	364	L	L	L	L	L	L
	365	T	T	T	T	T	T
	366	E	E	E	E	E	E
	367	A	A	A	A	A	A
	368	S	S	S	S	S	S
	369	Y	Y	Y	Y	Y	Y
	370	V	V	V	V	V	V
	371	I	I	I	I	I	I
	372	V	V	V	V	V	V
	373	R	R	R	R	R	R
	374	L	L	L	L	L	L
	375	A	A	A	A	A	A
	376	Q	Q	Q	Q	Q	Q
	377	S	S	S	S	S	S
	378	F	F	F	F	F	F
	379	S	S	S	S	S	S
	380	K	K	K	K	K	K
	381	L	L	L	L	L	L
	382	E	E	E	E	E	E
	383	L	L	L	L	L	L
	384	P	P	P	P	P	P
	385	D	D	D	D	D	D
	386	T	T	T	T	T	T
	387	K	K	K	K	K	K
	388	K	K	K	K	K	K
	389	M	M	M	M	M	M
	390	T	T	T	T	T	T
	391	L	L	L	L	L	L
	392	T	T	T	T	T	T
	393	M	M	M	M	M	M
	394	C	C	C	C	C	C
	395	L	L	L	L	L	L
	396	F	F	F	F	F	F
	397	D	D	D	D	D	D
	398	G	G	G	G	G	G
	399	V	V	V	V	V	V
	400	H	H	H	H	H	H
	401	V	V	V	V	V	V
	402	K	K	K	K	K	K
	403	M	M	M	M	M	M

## Sheet: anc5-CYP52
		JTT		WAG		LG
		anc5-CYP52	Probabilities	anc5-CYP52	Probabilities	anc5-CYP52	Probabilities
	1	G	G	G	G	G	G
	2	F	F	F	F: 0.983	F	F: 0.996
	3	F	F: 1.000	F	F: 0.999	F	F: 1.000
	4	G	G	G	G	G	G
	5	I	I	I	I	I	I
	6	R	R	R	R	R	R
	7	L	L	L	L	L	L
	8	L	L: 0.995	L	L: 0.985	L	L: 0.967
	9	L	L: 0.926	L	L. 0.911	L	L: 0.930
	10	L	L	L	L	L	L
	11	K	K	K	K	K	K
	12	A	A	A	A	A	A
	13	K	K	K	K	K	K
	14	K	K	K	K	K	K
	15	E	E: 0.999	E	E: 0.998	E	E: 0.999
	16	G	G	G	G	G	G
	17	T	T	T	T	T	T
	18	L	L	L	L	L	L
	19	V	V	V	V	V	V
	20	D	D	D	D	D	D
	21	F	F	F	F	F	F
	22	A	A	A	A: 0.372	A	A
	23	K	K	K	K	K	K
	24	E	E	E	E	E	E
	25	R	R	R	R	R	R
	26	F	F	F	F	F	F
	27	E	E	E	E	E	E
	28	E	E	E	E	E	E
	29	T	T	T	T	T	T
	30	F	F	F	F	F	F
	31	S	S	S	S	S	S
	32	L	L	L	L	L	L
	33	R	R	R	R	R	R
	34	V	V	V	V	V	V
	35	G	G	G	G	G	G
	36	T	T	T	T	T	T
	37	P	P	P	P	P	P
	38	V	V	V	V: 0.503	V	V: 0.549
	39	I	I	I	I	I	I
	40	I	V: 0.608 I: 0.615	I	V: 0.528 I: 503	V	V
	41	T	T	T	T	T	T
	42	R	R	R	R	R	R
	43	D	D	D	D	D	D
	44	P	P	P	P	P	P
	45	E	E	E	E	E	E
	46	N	N	N	N	N	N
	47	I	I	I	I	I	I
	48	K	K	K	K	K	K
	49	A	A	A	A	A	A
	50	I	I	I	I	I	I
	51	L	L	L	L	L	L
	52	A	A	A	A	A	A
	53	T	T	T	T	T	T
	54	Q	Q	Q	Q	Q	Q
	55	F	F	F	F	F	F
	56	N	N	N	N	N	N
	57	D	D	D	D	D	D
	58	F	F	F	F	F	F
	59	A	A	A	A	A	A
	60	L	L	L	L	L	L
	61	G	G	G	G	G	G
	62	R	R	R	R	R	R
	63	H	H	H	H	H	H
	64	K	A: 0.546 K: 0.559	A	A	A	A: 0.640
	65	H	H	H	H	H	H
	66	F	F	F	F	F	F
	67	K	K	K	K	K	K
	68	P	P	P	P	P	P
	69	L	L	L	L	L	L
	70	L	L	L	L	L	L
	71	G	G	G	G	G	G
	72	D	D	D	D	D	D
	73	G	G	G	G	G	G
	74	I	I	I	I	I	I
	75	F	F	F	F	F	F
	76	T	T	T	T	T	T
	77	L	L	L	L	L	L
	78	D	D	D	D	D	D
	79	G	G	G	G	G	G
	80	E	E	E	E	E	E
	81	G	G	G	G	G	G
	82	W	W	W	W	W	W
	83	K	K	K	K	K	K
	84	H	H: 1.000	H	H	H	H: 1.000
	85	S	S	S	S	S	S
	86	R	R	R	R	R	R
	87	A	A	A	A	A	A
	88	M	M	M	M	M	M
	89	L	L	L	L	L	L
	90	R	R	R	R	R	R
	91	P	P	P	P	P	P
	92	Q	Q	Q	Q	Q	Q
	93	F	F	F	F	F	F
	94	A	A	A	A	A	A
	95	R	R	R	R	R	R
	96	E	E	E	E	E	E
	97	Q	Q	Q	Q	Q	Q
	98	V	V	V	V	V	V
	99	A	A	A	A	A	A
	100	H	H	H	H	H	H
	101	V	V	V	V	V	V
	102	Q	Q	Q	Q	Q	Q
	103	S	S: 0.956	S	S: 0.918	S	S: 0.770
	104	L	L	L	L	L	L
	105	E	E	E	E	E	E
	106	P	P	P	P	P	P
	107	H	H	H	H	H	H
	108	I	I: 0.837	I	I: 0.876	I	I: 0.930
	109	Q	Q	Q	Q	Q	Q
	110	N	V: 0.491	V	V	V	V: 0.656
	111	L	L	L	L	L	L
	112	A	A	A	A	A	A
	113	K	K	K	K	K	K
	114	H	H	H	H	H	H
	115	I	I	I	I	I	I
	116	R	R	R	R	R	R
	117	K	K	K	K	K	K
	118	F	F	F	F	F	F
	119	D	D	D	D	D	D
	120	I	I	I	I	I	I
	121	Q	Q	Q	Q	Q	Q
	122	E	E: 0.999	E	E	E	E
	123	L	L	L	L	L	L
	124	F	F	F	F	F	F
	125	F	F	F	F	F	F
	126	R	R: 0.933	R	R: 0.921	R	R: 0.963
	127	L	L	L	L	L	L
	128	T	T	T	T	T	T
	129	V	V	V	V	V	V
	130	D	D	D	D	D	D
	131	S	S	S	S	S	S
	132	A	A	A	A	A	A
	133	T	T	T	T	T	T
	134	E	E	E	E	E	E
	135	F	F	F	F	F	F
	136	L	L	L	L	L	L
	137	F	F	F	F	F	F
	138	G	G	G	G	G	G
	139	E	E	E	E	E	E
	140	S	S	S	S	S	S
	141	V	V	V	V	V	V
	142	F	F	F	F	F	F
	143	A	A	A	A	A	A
	144	E	E	E	E	E	E
	145	A	A	A	A	A	A
	146	F	F	F	F	F	F
	147	N	N	N	N	N	N
	148	T	T	T	T	T	T
	149	S	S	S	S	S	S
	150	Q	Q	Q	Q	Q	Q
	151	T	T	T	T	T	T
	152	Y	Y: 0.992	Y	Y: 0.977	Y	Y: 0.989
	153	L	L	L	L	L	L
	154	A	A	A	A	A	A
	155	T	T	T	T	T	T
	156	R	R	R	R	R	R
	157	A	A	A	A	A	A
	158	M	M	M	M	M	M
	159	S	S	S	S	A	A
	160	Q	Q	Q	Q	Q	Q
	161	K	K	K	K	K	K
	162	L	L	L	L	L	F: 0.748 L: 0.849
	163	Y	Y	Y	Y	Y	Y
	164	F	F	F	F	F	F
	165	L	L	L	L	L	L
	166	V	V	V	V	V	V
	167	N	N	N	N	N	N
	168	S	S	N	N	N	N
	169	K	K: 1.000	K	K	K	K: 1.000
	170	E	E: 0.850	E	E: 0.906	E	E: 0.864
	171	F	F	F	F	F	F
	172	R	R	R	R	R	R
	173	D	D	D	D	D	D
	174	S	S	S	S	S	S
	175	N	N	N	N	N	N
	176	A	A	A	A	A	A
	177	K	K	K	K	K	K
	178	V	V	V	V	V	V
	179	H	H	H	H	H	H
	180	K	K	K	K	K	K
	181	F	F: 1.000	F	F	F	F
	182	A	A: 0.978	A	A: 0.953	A	A: 0.931
	183	D	D	D	D	D	D
	184	Y	Y: 1.000	Y	Y: 0.996	Y	Y: 0.998
	185	Y	Y: 1.000	Y	Y: 0.998	Y	Y: 0.999
	186	V	V	V	V	V	V
	187	N	N	N	N	N	N
	188	K	K	K	K	K	K
	189	A	A	A	A	A	A
	190	L	L	L	L	L	L
	191	N	N	N	N	N	N
	192	T	T	T	T	T	T: 0.921
	193	S	S	S	S	S	S
	194	P	P	P	P	P	P
	195	E	E	E	E	E	E
	196	Y	Y	Y	Y	Y	Y
	197	I	I	I	I	I	I
	198	F	F	F	F	F	F
	199	L	L	L	L	L	L
	200	Y	Y	Y	Y	Y	Y
	201	E	E	E	E	E	E
	202	L	L	L	L	L	L
	203	V	V	V	V	V	V
	204	K	K	K	K	K	K
	205	Q	Q	Q	Q	Q	Q
	206	T	T	T	T	T	T
	207	R	R	R	R	R	R
	208	D	D	D	D	D	D
	209	P	P	P	P	P	P
	210	K	K	K	K	K	K
	211	V	V	V	V	V	V
	212	L	L	L	L	L	L
	213	R	R	R	R	R	R
	214	D	D	D	D	D	D
	215	Q	Q	Q	Q	Q	Q
	216	L	L	L	L	L	L: 0.996
	217	L	L	L	L	L	L
	218	N	N	N	N	N	N
	219	I	I	I	I	I	I
	220	L	L	L	L	L	L
	221	L	L	L	L	L	L
	222	A	A	A	A	A	A
	223	G	G	G	G	G	G
	224	R	R	R	R	R	R
	225	D	D	D	D	D	D
	226	T	T	T	T	T	T
	227	T	T	T	T	T	T
	228	A	A	A	A	A	A
	229	G	G	G	G	G	G
	230	L	L	L	L	L	L
	231	L	L	L	L	L	L
	232	S	S	S	S	S	S
	233	F	F	F	F	F	F
	234	T	T	T	T	V	T: 0.531 V: 0.547
	235	F	F	F	F	F	F
	236	F	F	F	F	F	F
	237	E	E	E	E	E	E
	238	L	L	L	L	L	L
	239	A	A	A	A	A	A
	240	R	R	R	R	R	R
	241	N	N	N	N	N	N
	242	P	P	P	P	P	P
	243	D	D	D	D: 0.673	D	D
	244	V	V	V	V	V	V
	245	W	W: 1.000	W	W: 1.000	W	W: 1.000
	246	A	A	A	A	A	A
	247	K	K	K	K	K	K
	248	L	L	L	L	L	L
	249	K	K	K	K	K	K
	250	E	E	E	E	E	E
	251	E	E	E	E	E	E
	252	I	I	I	I	I	I
	253	Y	Y	Y	Y	Y	Y
	254	E	E: 0.994	E	E	E	E: 0.997
	255	N	N	K	K	N	N
	256	F	F	F	F	F	F
	257	I	I	I	I	I	I
	258	T	T	T	T	T	T
	259	F	F	F	F	F	F
	260	E	E	E	E	E	E
	261	S	S	S	S	S	S
	262	L	L	L	L	L	L
	263	K	K	K	K	K	K
	264	K	K	K	K	K	K
	265	C	C	C	C	C	C
	266	E	E	E	E	E	E
	267	Y	Y	Y	Y	Y	Y
	268	L	L	L	L	L	L
	269	K	K	K	K	K	K
	270	A	A	A	A	A	A
	271	V	V	V	V	V	V
	272	L	L	L	L	L	L
	273	N	N	N	N	N	N
	274	E	E	E	E	E	E
	275	T	T	T	T	T	T
	276	L	L	L	L	L	L
	277	R	R	R	R	R	R
	278	M	M	M	M	M	M
	279	Y	Y	Y	Y	Y	Y
	280	P	P	P	P	P	P
	281	S	S	S	S	S	S
	282	V	V	V	V	V	V
	283	P	P	P	P	P	P
	284	Q	Q	Q	Q	Q	Q
	285	N	N	N	N	N	N
	286	F	F	F	F	F	F
	287	R	R	R	R	R	R
	288	V	V	V	V	V	V
	289	A	A	A	A	A	A
	290	T	T	T	T	T	T
	291	K	K	K	K	K	K
	292	D	D	D	D	D	D
	293	T	T	T	T	T	T
	294	T	T	T	T	T	T
	295	L	L	L	L	L	L
	296	P	P	P	P	P	P
	297	R	R	R	R	R	R
	298	G	G	G	G	G	G
	299	G	G	G	G	G	G
	300	G	G	G	G	G	G
	301	P	P	P	P	P	P
	302	D	D	D	D	D	D
	303	G	G	G	G	G	G
	304	T	T	T	T: 0.353	T	T
	305	S	S	S	S	S	S
	306	P	P	P	P	P	P
	307	I	I	I	I	I	I
	308	F	F	F	F	F	F
	309	V	V	V	V	V	V
	310	P	P	P	P	P	P
	311	K	K	K	K	K	K
	312	G	G	G	G	G	G
	313	Q	Q: 0.962	Q	Q	Q	Q: 0.944
	314	T	T	T	T	T	T
	315	V	V	V	V	V	V
	316	A	A	A	A	A	A
	317	Y	Y	Y	Y	Y	Y
	318	S	S	S	S	S	S
	319	V	V	V	V	V	V
	320	Y	Y	Y	Y	Y	Y
	321	A	A	A	A	A	A
	322	T	T	T	T	T	T
	323	H	H	H	H	H	H
	324	R	R	R	R	R	R
	325	N	N	D	D	N	N
	326	E	E	E	E	E	E
	327	K	K	K	K	K	K
	328	Y	Y	Y	Y	Y	Y
	329	Y	Y	Y	Y	Y	Y
	330	G	G	G	G	G	G
	331	K	K	K	K	K	K
	332	D	D	D	D	D	D
	333	A	A	A	A	A	A
	334	E	E	E	E	E	E
	335	E	E	E	E	E	E
	336	F	F	F	F	F	F
	337	R	R	R	R	R	R
	338	P	P	P	P	P	P
	339	E	E	E	E	E	E
	340	R	R	R	R	R	R
	341	W	W	W	W	W	W
	342	E	E	E	E	E	E
	343	T	T	T	T	T	T
	344	K	K	K	K	K	K
	345	L	L	L	L	L	L
	346	A	A	A	A	A	A
	347	Y	Y	Y	Y	Y	Y
	348	L	L	L	L	L	L
	349	P	P	P	P	P	P
	350	F	F	F	F	F	F
	351	N	N	N	N	N	N
	352	G	G	G	G	G	G
	353	G	G	G	G	G	G
	354	P	P	P	P	P	P
	355	R	R	R	R	R	R
	356	I	I	I	I	I	I
	357	C	C	C	C	C	C
	358	L	L	L	L	L	L
	359	G	G	G	G	G	G
	360	Q	Q	Q	Q	Q	Q
	361	Q	Q	Q	Q	Q	Q
	362	F	F	F	F	F	F
	363	A	A	A	A	A	A
	364	L	L	L	L	L	L
	365	T	T	T	T	T	T
	366	E	E	E	E	E	E
	367	A	A	A	A	A	A
	368	S	S	S	S	S	S
	369	Y	Y	Y	Y	Y	Y
	370	V	V	V	V	V	V
	371	I	I	I	I	I	I
	372	V	V	V	V	V	V
	373	R	R	R	R	R	R
	374	L	L	L	L	L	L
	375	I	I	I	I	V	V
	376	Q	Q	Q	Q	Q	Q
	377	M	M	M	M	M	M
	378	F	F	F	F	F	F
	379	P	P	P	P	P	P
	380	N	N	N	N	N	N
	381	L	L	L	L	L	L
	382	E	E	E	E	E	E
	383	S	S	S	S	S	S
	384	D	D	D	D	D	D
	385	D	D	D	D	D	D
	386	E	E	E	E	E	E
	387	R	R	R	R	R	R
	388	K	K	K	K	K	K
	389	S	S	S	S	S	S
	390	S	S	S	S	S	S
	391	L	L	L	L	L	L
	392	T	T	T	T	T	T
	393	M	M	M	M	M	M
	394	C	C	C	C	C	C
	395	H	H	H	H	H	H
	396	Q	Q	Q	Q	Q	Q
	397	D	D	D	D	D	D
	398	G	G	G	G	G	G
	399	V	V	V	V	V	V
	400	H	H	H	H	H	H
	401	I	I	I	I	I	I
	402	S	S	S	S	S	S
	403	M	M	M	M	M	M

## Sheet: anc6-CYP52
		JTT		WAG		LG
		anc6-CYP52	Probabilities	anc6-CYP52	Probabilities	anc6-CYP52	Probabilities
	1	G	G	G	G	G	G
	2	F	F	F	F	F	F
	3	F	F	F	F	F	F
	4	G	G	G	G	G	G
	5	I	I	I	I	I	I
	6	P	P	P	P	P	P
	7	L	L	L	L	L	L
	8	L	L	L	L	L	L
	9	L	L	L	L	L	L
	10	L	L	L	L	L	L
	11	K	K	K	K	K	K
	12	A	A	A	A	A	A
	13	K	K	K	K	K	K
	14	N	N	N	N	N	N
	15	E	E	E	E	E	E
	16	G	G	G	G	G	G
	17	R	R	R	R	R	R
	18	L	L	L	L	L	L
	19	V	V	V	V	V	V
	20	D	D	D	D	D	D
	21	F	F	F	F	F	F
	22	A	A	A	A	A	A
	23	Q	Q	Q	Q	Q	Q
	24	E	E	E	E	E	E
	25	I	I	I	I	I	I
	26	F	F	F	F	F	F
	27	D	D	D	D	D	D
	28	E	E	E	E	E	E
	29	T	T	T	T	T	T
	30	F	F	F	F	F	F
	31	S	S	S	S	S	S
	32	L	L	L	L	L	L
	33	K	K	K	K	K	K
	34	V	V	V	V	V	V
	35	G	G	G	G	G	G
	36	V	V	V	V	V	V
	37	P	P	P	P	P	P
	38	V	V	V	V	V	V
	39	I	I	I	I	I	I
	40	V	V	I	I	I	I
	41	T	T	T	T	T	T
	42	R	R	R	R	R	R
	43	D	D	D	D	D	D
	44	P	P	P	P	P	P
	45	E	E	E	E	E	E
	46	N	N	N	N	N	N
	47	I	I	I	I	I	I
	48	K	K	K	K	K	K
	49	A	A	A	A	A	A
	50	V	V	V	V	V	V
	51	L	L	L	L	L	L
	52	A	A	A	A	A	A
	53	T	T	T	T	T	T
	54	Q	Q	Q	Q	Q	Q
	55	F	F	F	F	F	F
	56	N	N	N	N	N	N
	57	D	D	D	D	D	D
	58	F	F	F	F	F	F
	59	A	A	A	A	A	A
	60	L	L	L	L	L	L
	61	G	G	G	G	G	G
	62	R	R	R	R	R	R
	63	H	H	H	H	H	H
	64	A	A	A	A	A	A
	65	H	H	H	H	H	H
	66	F	F	F	F	F	F
	67	K	K	K	K	K	K
	68	P	P	P	P	P	P
	69	L	L	L	L	L	L
	70	L	L	L	L	L	L
	71	G	G	G	G	G	G
	72	D	D	D	D	D	D
	73	G	G	G	G	G	G
	74	I	I	I	I	I	I
	75	F	F	F	F	F	F
	76	T	T	T	T	T	T
	77	L	L	L	L	L	L
	78	D	D	D	D	D	D
	79	G	G	G	G	G	G
	80	E	E	E	E	E	E
	81	G	G	G	G	G	G
	82	W	W	W	W	W	W
	83	K	K	K	K	K	K
	84	H	H	H	H	H	H
	85	S	S	S	S	S	S
	86	R	R	R	R	R	R
	87	A	A	A	A	A	A
	88	M	M	M	M	M	M
	89	L	L	L	L	L	L
	90	R	R	R	R	R	R
	91	P	P	P	P	P	P
	92	Q	Q	Q	Q	Q	Q
	93	F	F	F	F	F	F
	94	A	A	A	A	A	A
	95	R	R	R	R	R	R
	96	E	E	E	E	E	E
	97	Q	Q	Q	Q	Q	Q
	98	V	V	V	V	V	V
	99	A	A	A	A	A	A
	100	H	H	H	H	H	H
	101	V	V	V	V	V	V
	102	Q	Q	Q	Q	Q	Q
	103	A	A	A	A	A	A
	104	L	L	L	L	L	L
	105	E	E	E	E	E	E
	106	P	P	P	P	P	P
	107	H	H	H	H	H	H
	108	I	I	I	I	I	I
	109	Q	Q	Q	Q	Q	Q
	110	I	I	I	I	I	I
	111	L	L	L	L	L	L
	112	A	A	A	A	A	A
	113	K	K	K	K	K	K
	114	H	H	H	H	H	H
	115	I	I	I	I	I	I
	116	R	R	R	R	R	R
	117	K	K	K	K	K	K
	118	F	F	F	F	F	F
	119	D	D	D	D	D	D
	120	I	I	I	I	I	I
	121	Q	Q	Q	Q	Q	Q
	122	E	E	E	E	E	E
	123	L	L	L	L	L	L
	124	F	F	F	F	F	F
	125	F	F	F	F	F	F
	126	R	R	R	R	R	R
	127	L	L	L	L	L	L
	128	T	T	T	T	T	T
	129	V	V	V	V	V	V
	130	D	D	D	D	D	D
	131	T	T	T	T	T	T
	132	A	A	A	A	A	A
	133	T	T	T	T	T	T
	134	E	E	E	E	E	E
	135	F	F	F	F	F	F
	136	L	L	L	L	L	L
	137	F	F	F	F	F	F
	138	G	G	G	G	G	G
	139	E	E	E	E	E	E
	140	S	S	S	S	S	S
	141	V	V	V	V	V	V
	142	F	F	F	F	F	F
	143	A	A	A	A	A	A
	144	D	D	D	D	D	D
	145	A	A	A	A	A	A
	146	F	F	F	F	F	F
	147	N	N	N	N	N	N
	148	T	T	T	T	T	T
	149	S	S	S	S	S	S
	150	Q	Q	Q	Q	Q	Q
	151	T	T	T	T	T	T
	152	Y	Y	Y	Y	Y	Y
	153	L	L	L	L	L	L
	154	A	A	A	A	A	A
	155	T	T	T	T	T	T
	156	R	R	R	R	R	R
	157	A	A	A	A	A	A
	158	Y	Y	Y	Y	Y	Y
	159	S	S	S	S	S	S
	160	Q	Q	Q	Q	Q	Q
	161	M	M	M	M	M	M
	162	F	F	F	F	F	F
	163	Y	Y	Y	Y	Y	Y
	164	F	F	F	F	F	F
	165	L	L	L	L	L	L
	166	V	V	V	V	V	V
	167	N	N	N	N	N	N
	168	S	S	N	N	N	N
	169	K	K	K	K	K	K
	170	E	E	E	E	E	E
	171	F	F	F	F	F	F
	172	R	R	R	R	R	R
	173	D	D	D	D	D	D
	174	C	C	C	C	C	C
	175	N	N	N	N	N	N
	176	A	A	A	A	A	A
	177	K	K	K	K	K	K
	178	V	V	V	V	V	V
	179	H	H	H	H	H	H
	180	K	K	K	K	K	K
	181	F	F	F	F	F	F
	182	A	A	A	A	A	A
	183	K	K	K	K	K	K
	184	Y	Y	Y	Y	Y	Y
	185	Y	Y	Y	Y	Y	Y
	186	V	V	V	V	V	V
	187	N	N	N	N	N	N
	188	K	K	K	K	K	K
	189	A	A	A	A	A	A
	190	L	L	L	L	L	L
	191	N	N	N	N	N	N
	192	F	F	M	M	M	M
	193	T	T	T	T	T	T
	194	P	P	P	P	P	P
	195	E	E	E	E	E	E
	196	Y	Y	Y	Y	Y	Y
	197	I	I	I	I	I	I
	198	F	F	F	F	F	F
	199	L	L	L	L	L	L
	200	Y	Y	Y	Y	Y	Y
	201	E	E	E	E	E	E
	202	L	L	L	L	L	L
	203	V	V	V	V	V	V
	204	K	K	K	K	K	K
	205	Q	Q	Q	Q	Q	Q
	206	T	T	T	T	T	T
	207	R	R	R	R	R	R
	208	D	D	D	D	D	D
	209	P	P	P	P	P	P
	210	K	K	K	K	K	K
	211	V	V	V	V	V	V
	212	L	L	L	L	L	L
	213	Q	Q	Q	Q	Q	Q
	214	D	D	D	D	D	D
	215	Q	Q	Q	Q	Q	Q
	216	L	L	L	L	L	L
	217	L	L	L	L	L	L
	218	N	N	N	N	N	N
	219	I	I	I	I	I	I
	220	L	L	L	L	L	L
	221	L	L	L	L	L	L
	222	A	A	A	A	A	A
	223	G	G	G	G	G	G
	224	R	R	R	R	R	R
	225	D	D	D	D	D	D
	226	T	T	T	T	T	T
	227	T	T	T	T	T	T
	228	A	A	A	A	A	A
	229	G	G	G	G	G	G
	230	L	L	L	L	L	L
	231	L	L	L	L	L	L
	232	S	S	S	S	S	S
	233	F	F	F	F	F	F
	234	T	T	T	T	T	T
	235	F	F	F	F	F	F
	236	F	F	F	F	F	F
	237	E	E	E	E	E	E
	238	L	L	L	L	L	L
	239	A	A	A	A	A	A
	240	R	R	R	R	R	R
	241	N	N	N	N	N	N
	242	P	P	P	P	P	P
	243	D	D	D	D	D	D
	244	V	V	V	V	V	V
	245	W	W	W	W	W	W
	246	E	E	E	E	E	E
	247	K	K	K	K	K	K
	248	L	L	L	L	L	L
	249	K	K	K	K	K	K
	250	E	E	E	E	E	E
	251	E	E	E	E	E	E
	252	I	I	I	I	I	I
	253	Y	Y	Y	Y	Y	Y
	254	E	E	E	E	E	E
	255	N	N	N	N	N	N
	256	F	F	F	F	F	F
	257	I	I	I	I	I	I
	258	T	T	T	T	T	T
	259	F	F	F	F	F	F
	260	E	E	E	E	E	E
	261	S	S	S	S	S	S
	262	L	L	L	L	L	L
	263	K	K	K	K	K	K
	264	K	K	K	K	K	K
	265	C	C	C	C	C	C
	266	E	E	E	E	E	E
	267	Y	Y	Y	Y	Y	Y
	268	L	L	L	L	L	L
	269	K	K	K	K	K	K
	270	A	A	A	A	A	A
	271	V	V	V	V	V	V
	272	L	L	L	L	L	L
	273	N	N	N	N	N	N
	274	E	E	E	E	E	E
	275	C	T: 0.411 C: 1.000	C	T: 0.488 C: 1.000	T	T
	276	L	L	L	L	L	L
	277	R	R	R	R	R	R
	278	L	L	M	M	M	M
	279	Y	Y	Y	Y	Y	Y
	280	P	P	P	P	P	P
	281	S	S	S	S	S	S
	282	V	V	V	V	V	V
	283	P	P	P	P	P	P
	284	V	V	V	V	V	V
	285	N	N	N	N	N	N
	286	F	F	F	F	F	F
	287	R	R	R	R	R	R
	288	V	V	V	V	V	V
	289	A	A	A	A	A	A
	290	T	T	T	T	T	T
	291	K	K	K	K	K	K
	292	D	D	D	D	D	D
	293	T	T	T	T	T	T
	294	T	T	T	T	T	T
	295	L	L	L	L	L	L
	296	P	P	P	P	P	P
	297	R	R	R	R	R	R
	298	G	G	G	G	G	G
	299	G	G	G	G	G	G
	300	G	G	G	G	G	G
	301	P	P	P	P	P	P
	302	D	D	D	D	D	D
	303	G	G	G	G	G	G
	304	T	T	T	T	T	T
	305	S	S	S	S	S	S
	306	P	P	P	P	P	P
	307	I	I	I	I	I	I
	308	F	F	F	F	F	F
	309	V	V	V	V	V	V
	310	P	P	P	P	P	P
	311	K	K	K	K	K	K
	312	G	G	G	G	G	G
	313	T	T	T	T	T	T
	314	T	T	T	T	T	T
	315	V	V	V	V	V	V
	316	A	A	A	A	A	A
	317	Y	Y	Y	Y	Y	Y
	318	S	S	S	S	S	S
	319	V	V	V	V	V	V
	320	Y	Y	Y	Y	Y	Y
	321	A	A	A	A	A	A
	322	T	T	T	T	T	T
	323	H	H	H	H	H	H
	324	R	R	R	R	R	R
	325	M	M	M	M	M	M
	326	E	E	E	E	E	E
	327	K	K	K	K	K	K
	328	Y	Y	Y	Y	Y	Y
	329	Y	Y	Y	Y	Y	Y
	330	G	G	G	G	G	G
	331	K	K	K	K	K	K
	332	D	D	D	D	D	D
	333	A	A	A	A	A	A
	334	E	E	E	E	E	E
	335	E	E	E	E	E	E
	336	F	F	F	F	F	F
	337	R	R	R	R	R	R
	338	P	P	P	P	P	P
	339	E	E	E	E	E	E
	340	R	R	R	R	R	R
	341	W	W	W	W	W	W
	342	E	E	E	E	E	E
	343	T	T	T	T	T	T
	344	K	K	K	K	K	K
	345	L	L	L	L	L	L
	346	A	A	A	A	A	A
	347	F	Y: 0.651 F: 0.997	Y	Y	F	Y: 0.593 F: 0.995
	348	L	L	L	L	L	L
	349	P	P	P	P	P	P
	350	F	F	F	F	F	F
	351	N	N	N	N	N	N
	352	G	G	G	G	G	G
	353	G	G	G	G	G	G
	354	P	P	P	P	P	P
	355	R	R	R	R	R	R
	356	I	I	I	I	I	I
	357	C	C	C	C	C	C
	358	L	L	L	L	L	L
	359	G	G	G	G	G	G
	360	Q	Q	Q	Q	Q	Q
	361	Q	Q	Q	Q	Q	Q
	362	F	F	F	F	F	F
	363	A	A	A	A	A	A
	364	L	L	L	L	L	L
	365	T	T	T	T	T	T
	366	E	E	E	E	E	E
	367	A	A	A	A	A	A
	368	S	S	S	S	S	S
	369	Y	Y	Y	Y	Y	Y
	370	V	V	V	V	V	V
	371	I	I	I	I	I	I
	372	V	V: 0.788	V	V: 0.873	V	V: 0.836
	373	R	R	R	R	R	R
	374	L	L	L	L	L	L
	375	I	I	I	I	I	I
	376	Q	Q	Q	Q	Q	Q
	377	M	M	M	M	M	M
	378	F	F	F	F	F	F
	379	P	P	P	P	P	P
	380	N	N	N	N	N	N
	381	L	L	L	L	L	L
	382	E	E	E	E	E	E
	383	S	S	S	S	S	S
	384	D	D	D	D	D	D
	385	D	D	D	D	D	D
	386	R	R	R	R	R	R
	387	R	R	R	R	R	R
	388	K	K	K	K	K	K
	389	S	S	S	S	S	S
	390	I	I	I	I	I	I
	391	L	L	L	L	L	L
	392	T	T	T	T	T	T
	393	M	M	M	M	M	M
	394	C	C	C	C	C	C
	395	H	H	H	H	H	H
	396	Q	Q	Q	Q	Q	Q
	397	D	D	D	D	D	D
	398	G	G	G	G	G	G
	399	V	V	V	V	V	V
	400	F	F	F	F	F	F
	401	I	I	I	I	I	I
	402	S	S	S	S	S	S
	403	M	M	M	M	M	M
